# Supplementary material for: Circular polarized light-dependent anomalous photovoltaic effect from achiral hybrid perovskites
Source: Nat Commun. 2022 Dec 13;13:7702. doi: 10.1038/s41467-022-35441-9 (PMC9747807; doi:10.1038/s41467-022-35441-9)
Supplement: Supplementary file 2 — Source Data [file 41467_2022_35441_MOESM2_ESM.xlsx]

## Sheet: Figure 3a
nm	CD/mdeg	nm	CD /mdeg
800	0.48363	800	0.02751
799	0.54189	799	-0.00217
798	0.58016	798	-0.02562
797	0.60016	797	-0.04307
796	0.60425	796	-0.05479
795	0.59521	795	-0.06099
794	0.57612	794	-0.06189
793	0.55012	793	-0.0577
792	0.52025	792	-0.04864
791	0.4893	791	-0.035
790	0.45968	790	-0.01714
789	0.43333	789	0.00446
788	0.41169	788	0.02914
787	0.39562	787	0.05608
786	0.3855	786	0.08427
785	0.38119	785	0.11255
784	0.38218	784	0.13962
783	0.3876	783	0.1641
782	0.3964	782	0.18461
781	0.40739	781	0.19983
780	0.41938	780	0.20859
779	0.43126	779	0.20998
778	0.44207	778	0.20338
777	0.45109	777	0.18857
776	0.45784	776	0.16573
775	0.46211	775	0.13549
774	0.46399	774	0.09889
773	0.46379	773	0.05737
772	0.46204	772	0.01267
771	0.45944	771	-0.03322
770	0.45677	770	-0.07822
769	0.45484	769	-0.12026
768	0.45443	768	-0.15738
767	0.45625	767	-0.1879
766	0.46083	766	-0.21049
765	0.46857	765	-0.22427
764	0.47963	764	-0.22886
763	0.49396	763	-0.22444
762	0.51131	762	-0.21169
761	0.53122	761	-0.19181
760	0.55306	760	-0.16638
759	0.57606	759	-0.13734
758	0.59938	758	-0.10681
757	0.62211	757	-0.07698
756	0.64334	756	-0.05001
755	0.66222	755	-0.02784
754	0.67798	754	-0.01213
753	0.68997	753	-0.00412
752	0.69769	752	-0.00464
751	0.7008	751	-0.01398
750	0.69915	750	-0.03195
749	0.69275	749	-0.05792
748	0.68178	748	-0.09081
747	0.66657	747	-0.12924
746	0.64758	746	-0.17161
745	0.62535	745	-0.21618
744	0.6005	744	-0.26122
743	0.57368	743	-0.30509
742	0.54551	742	-0.34635
741	0.51661	741	-0.38381
740	0.48751	740	-0.41662
739	0.45866	739	-0.44425
738	0.43038	738	-0.46653
737	0.40288	737	-0.48359
736	0.37624	736	-0.49586
735	0.35041	735	-0.50395
734	0.32521	734	-0.50865
733	0.30036	733	-0.51078
732	0.27551	732	-0.51118
731	0.25023	731	-0.51058
730	0.22408	730	-0.50961
729	0.19663	729	-0.5087
728	0.16749	728	-0.5081
727	0.13636	727	-0.50784
726	0.10303	726	-0.50779
725	0.06743	725	-0.50765
724	0.02964	724	-0.50701
723	-0.01009	723	-0.5054
722	-0.05137	722	-0.50233
721	-0.09363	721	-0.49739
720	-0.13619	720	-0.49022
719	-0.17824	719	-0.48063
718	-0.21891	718	-0.46857
717	-0.2573	717	-0.45415
716	-0.29252	716	-0.43769
715	-0.32372	715	-0.41963
714	-0.35018	714	-0.40058
713	-0.37129	713	-0.38121
712	-0.38662	712	-0.36228
711	-0.39592	711	-0.34454
710	-0.39916	710	-0.32873
709	-0.39649	709	-0.31551
708	-0.38826	708	-0.30543
707	-0.37498	707	-0.29894
706	-0.35728	706	-0.2963
705	-0.33588	705	-0.29767
704	-0.31157	704	-0.303
703	-0.28511	703	-0.31214
702	-0.25725	702	-0.32479
701	-0.22865	701	-0.34054
700	-0.19986	700	-0.35891
699	-0.17134	699	-0.37931
698	-0.14342	698	-0.40114
697	-0.11633	697	-0.42375
696	-0.09021	696	-0.44649
695	-0.06517	695	-0.46869
694	-0.04128	694	-0.48971
693	-0.01867	693	-0.50891
692	0.00245	692	-0.5257
691	0.02177	691	-0.53953
690	0.03883	690	-0.54989
689	0.05302	689	-0.55635
688	0.06358	688	-0.55856
687	0.06959	687	-0.5563
686	0.07008	686	-0.54943
685	0.06402	685	-0.538
684	0.05042	684	-0.5222
683	0.02842	683	-0.50242
682	-0.00266	682	-0.47922
681	-0.04316	681	-0.45334
680	-0.0931	680	-0.42571
679	-0.15202	679	-0.39742
678	-0.219	678	-0.36967
677	-0.29264	677	-0.34373
676	-0.37101	676	-0.32092
675	-0.45177	675	-0.30251
674	-0.5322	674	-0.2897
673	-0.60932	673	-0.2835
672	-0.67998	672	-0.28473
671	-0.74106	671	-0.29394
670	-0.78958	670	-0.31135
669	-0.82289	669	-0.33688
668	-0.83879	668	-0.37006
667	-0.83565	667	-0.41011
666	-0.81257	666	-0.45593
665	-0.76939	665	-0.50615
664	-0.70677	664	-0.55916
663	-0.62613	663	-0.61322
662	-0.52967	662	-0.66652
661	-0.42021	661	-0.71725
660	-0.30114	660	-0.76368
659	-0.17618	659	-0.80426
658	-0.04929	658	-0.83765
657	0.07556	657	-0.86279
656	0.19459	656	-0.87894
655	0.30431	655	-0.8857
654	0.40176	654	-0.883
653	0.48457	653	-0.87109
652	0.55109	652	-0.85053
651	0.60043	651	-0.82215
650	0.63247	650	-0.78696
649	0.64781	649	-0.74616
648	0.64776	648	-0.70103
647	0.63419	647	-0.65291
646	0.60946	646	-0.60313
645	0.57622	645	-0.55299
644	0.53732	644	-0.50371
643	0.49564	643	-0.45639
642	0.45398	642	-0.41203
641	0.4149	641	-0.3715
640	0.38065	640	-0.33552
639	0.35311	639	-0.30471
638	0.33371	638	-0.27953
637	0.32342	637	-0.26034
636	0.32276	636	-0.24738
635	0.33185	635	-0.24079
634	0.35039	634	-0.24058
633	0.37775	633	-0.24665
632	0.41305	632	-0.25881
631	0.45517	631	-0.27671
630	0.50284	630	-0.29992
629	0.5547	629	-0.32787
628	0.6093	628	-0.35991
627	0.66519	627	-0.39526
626	0.72092	626	-0.43308
625	0.77506	625	-0.47248
624	0.82622	624	-0.51257
623	0.87308	623	-0.55246
622	0.9144	622	-0.59136
621	0.94904	621	-0.62856
620	0.97598	620	-0.66354
619	0.99436	619	-0.69596
618	1.00353	618	-0.72569
617	1.00307	617	-0.75285
616	0.99284	616	-0.7778
615	0.97302	615	-0.80112
614	0.94415	614	-0.82358
613	0.90713	613	-0.8461
612	0.86326	612	-0.8697
611	0.81419	611	-0.89541
610	0.76192	610	-0.92422
609	0.70872	609	-0.95697
608	0.65707	608	-0.99432
607	0.60956	607	-1.03664
606	0.56877	606	-1.08399
605	0.53718	605	-1.13608
604	0.51701	604	-1.19227
603	0.51011	603	-1.25154
602	0.5179	602	-1.31258
601	0.54123	601	-1.3738
600	0.58033	600	-1.43343
599	0.63481	599	-1.4896
598	0.70365	598	-1.54046
597	0.78522	597	-1.58424
596	0.87738	596	-1.61943
595	0.97758	595	-1.6448
594	1.08299	594	-1.65951
593	1.19064	593	-1.66321
592	1.29757	592	-1.656
591	1.40099	591	-1.63851
590	1.49843	590	-1.61188
589	1.58786	589	-1.57768
588	1.66777	588	-1.53789
587	1.73727	587	-1.49477
586	1.79609	586	-1.45082
585	1.84458	585	-1.40862
584	1.88364	584	-1.37073
583	1.9147	583	-1.33957
582	1.93954	582	-1.31735
581	1.96023	581	-1.30595
580	1.97893	580	-1.30681
579	1.99783	579	-1.32098
578	2.01893	578	-1.34899
577	2.04401	577	-1.39089
576	2.07447	576	-1.44626
575	2.11132	575	-1.51425
574	2.15512	574	-1.59364
573	2.20602	573	-1.6829
572	2.26375	572	-1.78027
571	2.32771	571	-1.88385
570	2.39704	570	-1.99168
569	2.47076	569	-2.10182
568	2.5478	568	-2.21245
567	2.62718	567	-2.32188
566	2.70804	566	-2.42866
565	2.78977	565	-2.5316
564	2.87201	564	-2.62978
563	2.95471	563	-2.72257
562	3.03814	562	-2.80963
561	3.1228	561	-2.89092
560	3.20943	560	-2.96662
559	3.29892	559	-3.03716
558	3.39219	558	-3.10313
557	3.49011	557	-3.16528
556	3.59345	556	-3.22447
555	3.70271	555	-3.28159
554	3.81812	554	-3.33756
553	3.93955	553	-3.39328
552	4.0665	552	-3.44956
551	4.19809	551	-3.50714
550	4.33308	550	-3.56662
549	4.46993	549	-3.62845
548	4.60688	548	-3.69293
547	4.742	547	-3.76017
546	4.87332	546	-3.83011
545	4.9989	545	-3.90249
544	5.11694	544	-3.9769
543	5.22585	543	-4.05276
542	5.32431	542	-4.12936
541	5.41131	541	-4.20588
540	5.4862	540	-4.28139
539	5.54863	539	-4.35493
538	5.59858	538	-4.4255
537	5.63627	537	-4.49212
536	5.66213	536	-4.55385
535	5.67672	535	-4.60982
534	5.68063	534	-4.65925
533	5.67448	533	-4.70149
532	5.65877	532	-4.73601
531	5.63391	531	-4.76241
530	5.60016	530	-4.78043
529	5.55761	529	-4.78995
528	5.50622	528	-4.79096
527	5.44582	527	-4.78356
526	5.37618	526	-4.76793
525	5.29708	525	-4.74433
524	5.20834	524	-4.71306
523	5.10993	523	-4.67445
522	5.00198	522	-4.62884
521	4.8849	521	-4.57659
520	4.75934	520	-4.51806
519	4.62626	519	-4.45362
518	4.48688	518	-4.38363
517	4.34271	517	-4.30851
516	4.19543	516	-4.22868
515	4.04686	515	-4.14463
514	3.89886	514	-4.05691
513	3.75328	513	-3.96612
512	3.61181	512	-3.87299
511	3.47592	511	-3.77829
510	3.34681	510	-3.68289
509	3.22529	509	-3.5877
508	3.11182	508	-3.4937
507	3.00643	507	-3.40186
506	2.90877	506	-3.31312
505	2.81815	505	-3.22838
504	2.73359	504	-3.14842
503	2.65387	503	-3.07388
502	2.5777	502	-3.00523
501	2.50372	501	-2.94272
500	2.43069	500	-2.88638
499	2.35751	499	-2.83599
498	2.28332	498	-2.79112
497	2.20756	497	-2.75108
496	2.13001	496	-2.71502
495	2.05077	495	-2.68193
494	1.97028	494	-2.65068
493	1.88925	493	-2.6201
492	1.80861	492	-2.58905
491	1.72944	491	-2.55646
490	1.65286	490	-2.52137
489	1.57999	489	-2.48306
488	1.51181	488	-2.44102
487	1.44913	487	-2.39502
486	1.39249	486	-2.34513
485	1.34217	485	-2.2917
484	1.29812	484	-2.2354
483	1.26004	483	-2.17714
482	1.22734	482	-2.11807
481	1.19921	481	-2.0595
480	1.17471	480	-2.00287
479	1.15286	479	-1.94966
478	1.13264	478	-1.90132
477	1.11317	477	-1.85921
476	1.0937	476	-1.82455
475	1.07372	475	-1.79832
474	1.05296	474	-1.78125
473	1.03143	473	-1.77378
472	1.0094	472	-1.77603
471	0.98737	471	-1.7878
470	0.96603	470	-1.80858
469	0.94618	469	-1.83757
468	0.92869	468	-1.87373
467	0.91438	467	-1.91582
466	0.90396	466	-1.96246
465	0.89799	465	-2.01219
464	0.89676	464	-2.06356
463	0.90031	463	-2.11516
462	0.9084	462	-2.1657
461	0.92052	461	-2.21407
460	0.93588	460	-2.25939
459	0.95353	459	-2.30104
458	0.97236	458	-2.33866
457	0.9912	457	-2.3722
456	1.00892	456	-2.40189
455	1.02448	455	-2.42822
454	1.03701	454	-2.4519
453	1.0459	453	-2.47383
452	1.05079	452	-2.49503
451	1.05164	451	-2.5166
450	1.04868	450	-2.53961
449	1.04244	449	-2.5651
448	1.03368	448	-2.59394
447	1.02333	447	-2.62683
446	1.01242	446	-2.66425
445	1.00201	445	-2.70639
444	0.99309	444	-2.75315
443	0.98654	443	-2.80414
442	0.98304	442	-2.85867
441	0.98302	441	-2.9158
440	0.98667	440	-2.97437
439	0.99389	439	-3.03305
438	1.00433	438	-3.09042
437	1.0174	437	-3.145
436	1.03234	436	-3.1954
435	1.04827	435	-3.24031
434	1.06427	434	-3.27863
433	1.07944	433	-3.3095
432	1.09296	432	-3.33238
431	1.10416	431	-3.34705
430	1.11257	430	-3.35363
429	1.11793	429	-3.35263
428	1.12022	428	-3.34486
427	1.11965	427	-3.33144
426	1.11663	426	-3.31374
425	1.11174	425	-3.2933
424	1.10569	424	-3.27176
423	1.09925	423	-3.25081
422	1.09321	422	-3.23204
421	1.08831	421	-3.21694
420	1.08522	420	-3.20675
419	1.08447	419	-3.20245
418	1.08644	418	-3.2047
417	1.09136	417	-3.21378
416	1.09926	416	-3.22961
415	1.11005	415	-3.25172
414	1.12348	414	-3.27931
413	1.13918	413	-3.31125
412	1.1567	412	-3.34613
411	1.17552	411	-3.38236
410	1.19508	410	-3.41821
409	1.21479	409	-3.45189
408	1.23404	408	-3.48163
407	1.25222	407	-3.50576
406	1.26867	406	-3.52275
405	1.28273	405	-3.53131
404	1.29365	404	-3.53039
403	1.30067	403	-3.51924
402	1.30291	402	-3.49742
401	1.29944	401	-3.4648
400	1.28926	400	-3.42153
399	1.2713	399	-3.36806
398	1.24447	398	-3.30504
397	1.20769	397	-3.23329
396	1.15994	396	-3.15377
395	1.1003	395	-3.06747
394	1.02803	394	-2.97536
393	0.94259	393	-2.87835
392	0.84374	392	-2.77716
391	0.73151	391	-2.67233
390	0.60628	390	-2.56413
389	0.46873	389	-2.45255
388	0.31985	388	-2.33725
387	0.16088	387	-2.21756
386	-0.00674	386	-2.09252
385	-0.18148	385	-1.96088
384	-0.36174	384	-1.82114
383	-0.54604	383	-1.67164
382	-0.73305	382	-1.51063
381	-0.92168	381	-1.33635
380	-1.11119	380	-1.14713
379	-1.30118	379	-0.94152
378	-1.49166	378	-0.71838
377	-1.68302	377	-0.47699
376	-1.87599	376	-0.21712
375	-2.07156	375	0.06086
374	-2.2709	374	0.35592
373	-2.47524	373	0.66637
372	-2.68573	372	0.98983
371	-2.90334	371	1.32326
370	-3.12868	370	1.66298
369	-3.36196	369	2.00483
368	-3.60283	368	2.34421
367	-3.85039	367	2.67623
366	-4.10314	366	2.99589
365	-4.35899	365	3.29821
364	-4.61534	364	3.57843
363	-4.86918	363	3.83214
362	-5.1172	362	4.05545
361	-5.35596	361	4.24509
360	-5.58204	360	4.39857
359	-5.79219	359	4.51419
358	-5.98353	358	4.59108
357	-6.15367	357	4.62925
356	-6.30081	356	4.62947
355	-6.42384	355	4.59323
354	-6.52236	354	4.52265
353	-6.59667	353	4.42032
352	-6.64773	352	4.28917
351	-6.67708	351	4.13228
350	-6.6867	350	3.95282
349	-6.67885	349	3.7538
348	-6.65595	348	3.53806
347	-6.62039	347	3.3081
346	-6.57435	346	3.06605
345	-6.51971	345	2.81367
344	-6.4579	344	2.55232
343	-6.38982	343	2.283
342	-6.31583	342	2.00645
341	-6.23572	341	1.7232
340	-6.14875	340	1.43371
339	-6.05377	339	1.13841
338	-5.94925	338	0.83786
337	-5.83348	337	0.53281
336	-5.70468	336	0.22425
335	-5.56116	335	-0.08652
334	-5.40141	334	-0.39791
333	-5.22429	333	-0.70804
332	-5.02911	332	-1.01479
331	-4.81567	331	-1.31588
330	-4.58433	330	-1.60898
329	-4.336	329	-1.89177
328	-4.07211	328	-2.16209
327	-3.79459	327	-2.41801
326	-3.50572	326	-2.65796
325	-3.20809	325	-2.88075
324	-2.90445	324	-3.08565
323	-2.59763	323	-3.2724
322	-2.2904	322	-3.44116
321	-1.98536	321	-3.59249
320	-1.6849	320	-3.72728
319	-1.39108	319	-3.84662
318	-1.10562	318	-3.95173
317	-0.82987	317	-4.04383
316	-0.56479	316	-4.12402
315	-0.31097	315	-4.1932
314	-0.06868	314	-4.25202
313	0.16213	313	-4.30077
312	0.38174	312	-4.33946
311	0.59064	311	-4.36774
310	0.78944	310	-4.38504
309	0.97887	309	-4.39059
308	1.15971	308	-4.38355
307	1.33274	307	-4.36312
306	1.49872	306	-4.32869
305	1.65835	305	-4.27989
304	1.81222	304	-4.21676
303	1.96084	303	-4.13978
302	2.10453	302	-4.04996
301	2.24346	301	-3.94879
300	2.37755	300	-3.83828
299	2.50648	299	-3.72084
298	2.62965	298	-3.5992
297	2.74613	297	-3.47629
296	2.85464	296	-3.35508
295	2.95355	295	-3.23842
294	3.04086	294	-3.12892
293	3.11422	293	-3.02875
292	3.17099	292	-2.93957
291	3.20828	291	-2.86244
290	3.22303	290	-2.79773
289	3.21218	289	-2.74518
288	3.17271	288	-2.70386
287	3.10186	287	-2.67231
286	2.99729	286	-2.64864
285	2.85719	285	-2.63063
284	2.68049	284	-2.61596
283	2.46697	283	-2.60231
282	2.21738	282	-2.58756
281	1.93356	281	-2.56992
280	1.61842	280	-2.54806
279	1.27598	279	-2.52121
278	0.91129	278	-2.48917
277	0.53035	277	-2.45234
276	0.13993	276	-2.4117
275	-0.25263	275	-2.36871
274	-0.63965	274	-2.32524
273	-1.01337	273	-2.28337
272	-1.36622	272	-2.24535
271	-1.69114	271	-2.21333
270	-1.9818	270	-2.18934
269	-2.23287	269	-2.17505
268	-2.44021	268	-2.17175
267	-2.60103	267	-2.18023
266	-2.71401	266	-2.20076
265	-2.7793	265	-2.23306
264	-2.79852	264	-2.27636
263	-2.77467	263	-2.32947
262	-2.71198	262	-2.3908
261	-2.61569	261	-2.45854
260	-2.49186	260	-2.53069
259	-2.34705	259	-2.60526
258	-2.1881	258	-2.6803
257	-2.02177	257	-2.75401
256	-1.85455	256	-2.82482
255	-1.69235	255	-2.89145
254	-1.54036	254	-2.95289
253	-1.40282	253	-3.00843
252	-1.28297	252	-3.05763
251	-1.18293	251	-3.10029
--	--	--	--
--	--	--	--
--	--	--	--
--	--	--	--
--	--	--	--
--	--	--	--
--	--	--	--
--	--	--	--
--	--	--	--
--	--	--	--
--	--	--	--
--	--	--	--
--	--	--	--
--	--	--	--
--	--	--	--
--	--	--	--
--	--	--	--
--	--	--	--
--	--	--	--
--	--	--	--
--	--	--	--
--	--	--	--
--	--	--	--
--	--	--	--
--	--	--	--
--	--	--	--
--	--	--	--
--	--	--	--
--	--	--	--
--	--	--	--
--	--	--	--
--	--	--	--
--	--	--	--
--	--	--	--
--	--	--	--
--	--	--	--
--	--	--	--
--	--	--	--
--	--	--	--
--	--	--	--
--	--	--	--
--	--	--	--
--	--	--	--
--	--	--	--
--	--	--	--
--	--	--	--
--	--	--	--
--	--	--	--
--	--	--	--
--	--	--	--
--	--	--	--

## Sheet: Figure 3b
						Inset of Figure 3b
Created As ASCII File				nm		Energy (eV)	(F(R)hv)0.5
nm	log(1/R)			1000	97.074	1.239	0.02337
1000	0.0129			999	97.0269	1.24024	0.02377
999	0.0131			998	97.0224	1.24148	0.02382
998	0.0131			997	97.0532	1.24273	0.02358
997	0.013			996	97.0892	1.24398	0.0233
996	0.0128			995	97.1325	1.24523	0.02296
995	0.0126			994	97.0786	1.24648	0.02341
994	0.0129			993	97.0815	1.24773	0.0234
993	0.0129			992	97.1306	1.24899	0.02301
992	0.0126			991	97.1196	1.25025	0.02311
991	0.0127			990	97.1367	1.25152	0.02298
990	0.0126			989	97.0487	1.25278	0.02371
989	0.013			988	97.1241	1.25405	0.02311
988	0.0127			987	97.0909	1.25532	0.02339
987	0.0128			986	97.081	1.25659	0.02348
986	0.0129			985	97.0698	1.25787	0.02359
985	0.0129			984	97.0576	1.25915	0.0237
984	0.013			983	97.0508	1.26043	0.02377
983	0.013			982	97.016	1.26171	0.02406
982	0.0132			981	97.0572	1.263	0.02374
981	0.013			980	97.0076	1.26429	0.02416
980	0.0132			979	97.0043	1.26558	0.0242
979	0.0132			978	97.0413	1.26687	0.0239
978	0.013			977	96.9627	1.26817	0.02456
977	0.0134			976	97.004	1.26947	0.02424
976	0.0132			975	96.9891	1.27077	0.02437
975	0.0133			974	97.0516	1.27207	0.02387
974	0.013			973	96.9591	1.27338	0.02464
973	0.0134			972	96.8923	1.27469	0.0252
972	0.0137			971	96.8412	1.276	0.02564
971	0.0139			970	96.9903	1.27732	0.02442
970	0.0133			969	96.9166	1.27864	0.02504
969	0.0136			968	96.9311	1.27996	0.02494
968	0.0135			967	96.9239	1.28128	0.02501
967	0.0136			966	96.9186	1.28261	0.02507
966	0.0136			965	96.9364	1.28394	0.02493
965	0.0135			964	96.8322	1.28527	0.02581
964	0.014			963	96.9238	1.2866	0.02506
963	0.0136			962	96.9274	1.28794	0.02504
962	0.0136			961	96.8989	1.28928	0.02529
961	0.0137			960	96.8872	1.29063	0.0254
960	0.0137			959	96.8178	1.29197	0.02599
959	0.014			958	96.8205	1.29332	0.02598
958	0.014			957	96.8434	1.29467	0.02581
957	0.0139			956	96.8536	1.29603	0.02574
956	0.0139			955	96.8314	1.29738	0.02593
955	0.014			954	96.7617	1.29874	0.02653
954	0.0143			953	96.776	1.3001	0.02642
953	0.0142			952	96.7775	1.30147	0.02642
952	0.0142			951	96.8081	1.30284	0.02618
951	0.0141			950	96.7212	1.30421	0.02692
950	0.0145			949	96.7438	1.30558	0.02675
949	0.0144			948	96.7301	1.30696	0.02688
948	0.0144			947	96.6953	1.30834	0.02718
947	0.0146			946	96.7126	1.30973	0.02705
946	0.0145			945	96.8056	1.31111	0.02629
945	0.0141			944	96.6763	1.3125	0.02738
944	0.0147			943	96.5991	1.31389	0.02805
943	0.015			942	96.6427	1.31529	0.0277
942	0.0148			941	96.7315	1.31668	0.02696
941	0.0144			940	96.6751	1.31809	0.02745
940	0.0147			939	96.6603	1.31949	0.02759
939	0.0148			938	96.5257	1.3209	0.02874
938	0.0154			937	96.6449	1.32231	0.02775
937	0.0148			936	96.6471	1.32372	0.02775
936	0.0148			935	96.6277	1.32513	0.02792
935	0.0149			934	96.6671	1.32655	0.02761
934	0.0147			933	96.5953	1.32797	0.02823
933	0.015			932	96.6118	1.3294	0.0281
932	0.015			931	96.6438	1.33083	0.02785
931	0.0148			930	96.5839	1.33226	0.02837
930	0.0151			929	96.5067	1.33369	0.02904
929	0.0154			928	96.5178	1.33513	0.02896
928	0.0154			927	96.5948	1.33657	0.02832
927	0.015			926	96.6038	1.33801	0.02826
926	0.015			925	96.4433	1.33946	0.02964
925	0.0157			924	96.5549	1.34091	0.02871
924	0.0152			923	96.5188	1.34236	0.02903
923	0.0154			922	96.5899	1.34382	0.02844
922	0.0151			921	96.417	1.34528	0.02993
921	0.0158			920	96.439	1.34674	0.02976
920	0.0157			919	96.425	1.3482	0.02989
919	0.0158			918	96.5646	1.34967	0.02872
918	0.0152			917	96.5006	1.35115	0.02928
917	0.0155			916	96.4282	1.35262	0.02991
916	0.0158			915	96.4612	1.3541	0.02965
915	0.0156			914	96.5053	1.35558	0.02929
914	0.0154			913	96.4217	1.35706	0.03002
913	0.0158			912	96.3494	1.35855	0.03065
912	0.0162			911	96.3387	1.36004	0.03076
911	0.0162			910	96.3871	1.36154	0.03036
910	0.016			909	96.3202	1.36304	0.03095
909	0.0163			908	96.1709	1.36454	0.03225
908	0.017			907	96.1963	1.36604	0.03205
907	0.0168			906	96.3605	1.36755	0.03066
906	0.0161			905	96.4976	1.36906	0.0295
905	0.0155			904	96.4232	1.37058	0.03015
904	0.0158			903	96.2736	1.37209	0.03146
903	0.0165			902	96.3036	1.37361	0.03122
902	0.0164			901	96.2534	1.37514	0.03167
901	0.0166			900	96.2737	1.37667	0.03151
900	0.0165			899	96.0892	1.3782	0.03312
899	0.0173			898	96.2851	1.37973	0.03144
898	0.0164			897	96.2874	1.38127	0.03144
897	0.0164			896	96.2688	1.38281	0.03162
896	0.0165			895	96.3957	1.38436	0.03054
895	0.0159			894	96.2626	1.38591	0.03171
894	0.0165			893	96.0486	1.38746	0.03358
893	0.0175			892	96.1703	1.38901	0.03255
892	0.017			891	96.1433	1.39057	0.0328
891	0.0171			890	95.843	1.39213	0.03543
890	0.0184			889	95.7416	1.3937	0.03633
889	0.0189			888	96.0738	1.39527	0.03346
888	0.0174			887	95.998	1.39684	0.03414
887	0.0177			886	96.081	1.39842	0.03343
886	0.0174			885	96.0074	1.4	0.03409
885	0.0177			884	95.6779	1.40158	0.03699
884	0.0192			883	95.9588	1.40317	0.03455
883	0.0179			882	96.2054	1.40476	0.03242
882	0.0168			881	95.9957	1.40636	0.03427
881	0.0177			880	95.9886	1.40795	0.03435
880	0.0178			879	96.1851	1.40956	0.03266
879	0.0169			878	95.6454	1.41116	0.0374
878	0.0193			877	95.8174	1.41277	0.03591
877	0.0186			876	96.0411	1.41438	0.03397
876	0.0175			875	95.7636	1.416	0.03643
875	0.0188			874	95.6053	1.41762	0.03784
874	0.0195			873	95.5608	1.41924	0.03825
873	0.0197			872	95.563	1.42087	0.03826
872	0.0197			871	95.8304	1.4225	0.03592
871	0.0185			870	95.6108	1.42414	0.03788
870	0.0195			869	95.8196	1.42578	0.03606
869	0.0185			868	96.122	1.42742	0.03342
868	0.0172			867	95.7776	1.42907	0.03647
867	0.0187			866	95.5101	1.43072	0.03886
866	0.02			865	95.0682	1.43237	0.04281
865	0.022			864	95.3526	1.43403	0.0403
864	0.0207			863	95.5802	1.43569	0.0383
863	0.0196			862	95.4715	1.43735	0.03929
862	0.0201			861	95.145	1.43902	0.04222
861	0.0216			860	93.4586	1.4407	0.05743
860	0.0294			859	93.6107	1.44237	0.05608
859	0.0287			858	94.1325	1.44406	0.05139
858	0.0263			857	93.6115	1.44574	0.05614
857	0.0287			856	93.3998	1.44743	0.0581
856	0.0297			855	93.3266	1.44912	0.0588
855	0.03			854	93.1533	1.45082	0.06042
854	0.0308			853	94.016	1.45252	0.05259
853	0.0268			852	94.0338	1.45423	0.05246
852	0.0267			851	93.4238	1.45593	0.05805
851	0.0295			850	93.6082	1.45765	0.0564
850	0.0287			849	93.616	1.45936	0.05636
849	0.0286			848	93.4175	1.46108	0.05821
848	0.0296			847	93.0549	1.46281	0.06157
847	0.0313			846	93.2053	1.46454	0.06023
846	0.0306			845	93.4773	1.46627	0.05777
845	0.0293			844	93.4382	1.46801	0.05816
844	0.0295			843	93.7258	1.46975	0.05556
843	0.0281			842	94.1389	1.4715	0.05182
842	0.0262			841	93.8637	1.47325	0.05436
841	0.0275			840	93.3192	1.475	0.05939
840	0.03			839	93.1847	1.47676	0.06067
839	0.0307			838	93.2071	1.47852	0.0605
838	0.0306			837	93.353	1.48029	0.05919
837	0.0299			836	93.4181	1.48206	0.05862
836	0.0296			835	93.2771	1.48383	0.05996
835	0.0302			834	93.6245	1.48561	0.05679
834	0.0286			833	93.6495	1.48739	0.05659
833	0.0285			832	93.6322	1.48918	0.05679
832	0.0286			831	93.7084	1.49097	0.05612
831	0.0282			830	93.559	1.49277	0.05753
830	0.0289			829	93.5579	1.49457	0.05757
829	0.0289			828	93.2839	1.49638	0.06015
828	0.0302			827	93.0185	1.49819	0.06265
827	0.0314			826	93.0731	1.5	0.06218
826	0.0312			825	93.2737	1.50182	0.06035
825	0.0302			824	93.3645	1.50364	0.05954
824	0.0298			823	93.3226	1.50547	0.05997
823	0.03			822	93.3591	1.5073	0.05967
822	0.0298			821	93.4983	1.50914	0.05841
821	0.0292			820	93.554	1.51098	0.05793
820	0.0289			819	93.3004	1.51282	0.06032
819	0.0301			818	93.0553	1.51467	0.06265
818	0.0313			817	93.1384	1.51652	0.06191
817	0.0309			816	93.0448	1.51838	0.06283
816	0.0313			815	92.988	1.52025	0.0634
815	0.0316			814	93.1878	1.52211	0.06156
814	0.0306			813	93.1894	1.52399	0.06159
813	0.0306			812	93.0537	1.52586	0.0629
812	0.0313			811	93.2477	1.52774	0.06111
811	0.0304			810	93.22	1.52963	0.06141
810	0.0305			809	92.8058	1.53152	0.06535
809	0.0324			808	92.7652	1.53342	0.06577
808	0.0326			807	93.0795	1.53532	0.06285
807	0.0311			806	93.3118	1.53722	0.0607
806	0.0301			805	93.2467	1.53913	0.06135
805	0.0304			804	93.0973	1.54104	0.0628
804	0.0311			803	93.0803	1.54296	0.063
803	0.0311			802	93.1395	1.54489	0.06248
802	0.0309			801	93.0587	1.54682	0.06328
801	0.0312			800	92.9065	1.54875	0.06476
800	0.032			799	92.8759	1.55069	0.06509
799	0.0321			798	92.9246	1.55263	0.06467
798	0.0319			797	92.9454	1.55458	0.06451
797	0.0318			796	92.8148	1.55653	0.0658
796	0.0324			795	92.764	1.55849	0.06632
795	0.0326			794	92.8129	1.56045	0.0659
794	0.0324			793	92.7749	1.56242	0.0663
793	0.0326			792	92.7625	1.56439	0.06646
792	0.0326			791	92.8308	1.56637	0.06585
791	0.0323			790	92.5758	1.56835	0.06833
790	0.0335			789	92.5434	1.57034	0.06868
789	0.0337			788	92.616	1.57234	0.06803
788	0.0333			787	92.4899	1.57433	0.06928
787	0.0339			786	92.4326	1.57634	0.06988
786	0.0342			785	92.4913	1.57834	0.06936
785	0.0339			784	92.5127	1.58036	0.0692
784	0.0338			783	92.4464	1.58238	0.06988
783	0.0341			782	92.5083	1.5844	0.06933
782	0.0338			781	92.5354	1.58643	0.06911
781	0.0337			780	92.5258	1.58846	0.06925
780	0.0337			779	92.6208	1.5905	0.06838
779	0.0333			778	92.4942	1.59254	0.06964
778	0.0339			777	92.3492	1.59459	0.07109
777	0.0346			776	92.5118	1.59665	0.06956
776	0.0338			775	92.2585	1.59871	0.07206
775	0.035			774	92.2099	1.60078	0.07258
774	0.0352			773	92.2497	1.60285	0.07224
773	0.035			772	92.1967	1.60492	0.0728
772	0.0353			771	92.1078	1.607	0.07371
771	0.0357			770	92.0773	1.60909	0.07406
770	0.0358			769	92.1552	1.61118	0.07335
769	0.0355			768	92.0664	1.61328	0.07426
768	0.0359			767	92.0959	1.61538	0.07402
767	0.0358			766	92.1503	1.61749	0.07354
766	0.0355			765	92.0365	1.61961	0.0747
765	0.036			764	92.0829	1.62173	0.07429
764	0.0358			763	92.0556	1.62385	0.07461
763	0.0359			762	92.0596	1.62598	0.07462
762	0.0359			761	92.0307	1.62812	0.07495
761	0.0361			760	91.9595	1.63026	0.0757
760	0.0364			759	91.8431	1.63241	0.0769
759	0.037			758	91.9294	1.63456	0.0761
758	0.0365			757	91.9478	1.63672	0.07597
757	0.0365			756	91.7121	1.63889	0.07834
756	0.0376			755	91.6062	1.64106	0.07944
755	0.0381			754	91.4384	1.64324	0.08116
754	0.0389			753	91.4437	1.64542	0.08116
753	0.0388			752	91.4359	1.64761	0.08129
752	0.0389			751	91.3702	1.6498	0.082
751	0.0392			750	91.3121	1.652	0.08263
750	0.0395			749	91.3155	1.65421	0.08265
749	0.0395			748	91.3429	1.65642	0.08243
748	0.0393			747	91.2409	1.65863	0.08351
747	0.0398			746	91.1785	1.66086	0.08419
746	0.0401			745	91.155	1.66309	0.08448
745	0.0402			744	91.202	1.66532	0.08407
744	0.04			743	90.9896	1.66756	0.08625
743	0.041			742	90.8963	1.66981	0.08725
742	0.0415			741	90.8515	1.67206	0.08776
741	0.0417			740	90.7735	1.67432	0.08861
740	0.042			739	90.9583	1.67659	0.0868
739	0.0412			738	90.8517	1.67886	0.08794
738	0.0417			737	90.6209	1.68114	0.09033
737	0.0428			736	90.543	1.68342	0.09118
736	0.0431			735	90.5041	1.68571	0.09164
735	0.0433			734	90.3447	1.68801	0.09332
734	0.0441			733	90.2885	1.69031	0.09396
733	0.0444			732	90.3369	1.69262	0.09353
732	0.0441			731	90.2023	1.69494	0.09497
731	0.0448			730	89.9747	1.69726	0.09736
730	0.0459			729	89.932	1.69959	0.09787
729	0.0461			728	89.8594	1.70192	0.09868
728	0.0464			727	89.5321	1.70426	0.10212
727	0.048			726	89.576	1.70661	0.10174
726	0.0478			725	89.4937	1.70897	0.10266
725	0.0482			724	89.4229	1.71133	0.10346
724	0.0486			723	89.315	1.71369	0.10466
723	0.0491			722	89.2649	1.71607	0.10525
722	0.0493			721	89.1207	1.71845	0.10682
721	0.05			720	88.9036	1.72083	0.10916
720	0.0511			719	88.8217	1.72323	0.1101
719	0.0515			718	88.6532	1.72563	0.11194
718	0.0523			717	88.3686	1.72803	0.11501
717	0.0537			716	88.2862	1.73045	0.11596
716	0.0541			715	88.0675	1.73287	0.11836
715	0.0552			714	87.9979	1.73529	0.11918
714	0.0555			713	87.7359	1.73773	0.12205
713	0.0568			712	87.4522	1.74017	0.12516
712	0.0582			711	87.3191	1.74262	0.12667
711	0.0589			710	87.0883	1.74507	0.12924
710	0.06			709	86.7806	1.74753	0.13265
709	0.0616			708	86.5003	1.75	0.13577
708	0.063			707	86.337	1.75248	0.13764
707	0.0638			706	86.0037	1.75496	0.14138
706	0.0655			705	85.6989	1.75745	0.14481
705	0.067			704	85.4762	1.75994	0.14736
704	0.0682			703	85.0373	1.76245	0.15232
703	0.0704			702	84.7014	1.76496	0.15616
702	0.0721			701	84.4184	1.76748	0.15942
701	0.0736			700	84.1264	1.77	0.16281
700	0.0751			699	83.715	1.77253	0.16756
699	0.0772			698	83.2661	1.77507	0.17277
698	0.0795			697	82.8716	1.77762	0.17739
697	0.0816			696	82.5337	1.78017	0.18139
696	0.0834			695	81.8659	1.78273	0.18922
695	0.0869			694	81.4043	1.7853	0.19473
694	0.0894			693	80.9341	1.78788	0.20038
693	0.0919			692	80.4844	1.79046	0.20582
692	0.0943			691	79.8108	1.79305	0.21398
691	0.0979			690	79.3007	1.79565	0.22025
690	0.1007			689	78.6179	1.79826	0.22867
689	0.1045			688	78.0178	1.80087	0.23616
688	0.1078			687	77.4471	1.80349	0.24336
687	0.111			686	76.7229	1.80612	0.25254
686	0.1151			685	76.0275	1.80876	0.26146
685	0.119			684	75.4711	1.8114	0.26871
684	0.1222			683	74.6928	1.81406	0.27888
683	0.1267			682	73.995	1.81672	0.28813
682	0.1308			681	73.2538	1.81938	0.29805
681	0.1352			680	72.4174	1.82206	0.30937
680	0.1402			679	71.6999	1.82474	0.31924
679	0.1445			678	70.7369	1.82743	0.33259
678	0.1504			677	69.9363	1.83013	0.34389
677	0.1553			676	68.9911	1.83284	0.35739
676	0.1612			675	68.1662	1.83556	0.36938
675	0.1664			674	67.2552	1.83828	0.3828
674	0.1723			673	66.3828	1.84101	0.39586
673	0.1779			672	65.4447	1.84375	0.41012
672	0.1841			671	64.4172	1.8465	0.42599
671	0.191			670	63.4674	1.84925	0.44095
670	0.1974			669	62.4658	1.85202	0.457
669	0.2044			668	61.5095	1.85479	0.47262
668	0.2111			667	60.499	1.85757	0.48943
667	0.2183			666	59.3654	1.86036	0.50864
666	0.2265			665	58.3943	1.86316	0.52551
665	0.2336			664	57.3933	1.86596	0.54323
664	0.2411			663	56.3349	1.86878	0.56235
663	0.2492			662	55.2719	1.8716	0.582
662	0.2575			661	54.1552	1.87443	0.6031
661	0.2664			660	53.0864	1.87727	0.62381
660	0.275			659	51.963	1.88012	0.64611
659	0.2843			658	50.8895	1.88298	0.66799
658	0.2934			657	49.7784	1.88584	0.69121
657	0.303			656	48.7531	1.88872	0.71324
656	0.312			655	47.5704	1.8916	0.73928
655	0.3227			654	46.5704	1.8945	0.76201
654	0.3319			653	45.4305	1.8974	0.78857
653	0.3427			652	44.3209	1.90031	0.81524
652	0.3534			651	43.2556	1.90323	0.84165
651	0.364			650	42.2297	1.90615	0.86788
650	0.3744			649	41.1666	1.90909	0.89588
649	0.3855			648	40.0883	1.91204	0.9252
648	0.397			647	39.0767	1.91499	0.95366
647	0.4081			646	38.049	1.91796	0.98351
646	0.4197			645	37.0123	1.92093	1.01467
645	0.4317			644	36.006	1.92391	1.04599
644	0.4436			643	35.1048	1.92691	1.07509
643	0.4546			642	34.1608	1.92991	1.10656
642	0.4665			641	33.224	1.93292	1.1389
641	0.4785			640	32.3431	1.93594	1.17045
640	0.4902			639	31.444	1.93897	1.20378
639	0.5025			638	30.5385	1.94201	1.2386
638	0.5152			637	29.7436	1.94505	1.2704
637	0.5266			636	28.8835	1.94811	1.30598
636	0.5394			635	28.1302	1.95118	1.33843
635	0.5508			634	27.3209	1.95426	1.37448
634	0.5635			633	26.5866	1.95735	1.40852
633	0.5753			632	25.8742	1.96044	1.44278
632	0.5871			631	25.1828	1.96355	1.47725
631	0.5989			630	24.5351	1.96667	1.51078
630	0.6102			629	23.8997	1.96979	1.54485
629	0.6216			628	23.2956	1.97293	1.57842
628	0.6327			627	22.7458	1.97608	1.61012
627	0.6431			626	22.1262	1.97923	1.64692
626	0.6551			625	21.6048	1.9824	1.67917
625	0.6654			624	21.1546	1.98558	1.70806
624	0.6746			623	20.6271	1.98876	1.74273
623	0.6856			622	20.2059	1.99196	1.77156
622	0.6945			621	19.7821	1.99517	1.8014
621	0.7037			620	19.4021	1.99839	1.82905
620	0.7122			619	19.0049	2.00162	1.85866
619	0.7211			618	18.6356	2.00485	1.88707
618	0.7297			617	18.3516	2.0081	1.90981
617	0.7363			616	18.0012	2.01136	1.93815
616	0.7447			615	17.7196	2.01463	1.96179
615	0.7515			614	17.4474	2.01792	1.98519
614	0.7583			613	17.2136	2.02121	2.00592
613	0.7641			612	16.9832	2.02451	2.02675
612	0.77			611	16.7951	2.02782	2.04436
611	0.7748			610	16.5992	2.03115	2.06292
610	0.7799			609	16.4201	2.03448	2.0803
609	0.7846			608	16.258	2.03783	2.09642
608	0.7889			607	16.1161	2.04119	2.11093
607	0.7927			606	15.9709	2.04455	2.12593
606	0.7967			605	15.8592	2.04793	2.13801
605	0.7997			604	15.7419	2.05132	2.15073
604	0.8029			603	15.6592	2.05473	2.1603
603	0.8052			602	15.5753	2.05814	2.17007
602	0.8076			601	15.5047	2.06156	2.17864
601	0.8095			600	15.4409	2.065	2.1866
600	0.8113			599	15.3796	2.06845	2.19437
599	0.8131			598	15.3255	2.07191	2.20149
598	0.8146			597	15.2797	2.07538	2.20782
597	0.8159			596	15.2595	2.07886	2.21166
596	0.8165			595	15.2263	2.08235	2.2168
595	0.8174			594	15.1911	2.08586	2.22216
594	0.8184			593	15.199	2.08938	2.22324
593	0.8182			592	15.1587	2.09291	2.22913
592	0.8193			591	15.1581	2.09645	2.23107
591	0.8194			590	15.1638	2.1	2.2324
590	0.8192			589	15.1356	2.10357	2.23712
589	0.82			588	15.1308	2.10714	2.2395
588	0.8201			587	15.1452	2.11073	2.23996
587	0.8197			586	15.1527	2.11433	2.24112
586	0.8195			585	15.1318	2.11795	2.24514
585	0.8201			584	15.1297	2.12158	2.24727
584	0.8202			583	15.1568	2.12521	2.24646
583	0.8194			582	15.142	2.12887	2.24988
582	0.8198			581	15.1646	2.13253	2.24954
581	0.8192			580	15.1758	2.13621	2.25035
580	0.8188			579	15.1902	2.1399	2.25085
579	0.8184			578	15.1863	2.1436	2.25319
578	0.8185			577	15.1645	2.14731	2.25734
577	0.8192			576	15.1692	2.15104	2.25882
576	0.819			575	15.1639	2.15478	2.26132
575	0.8192			574	15.1753	2.15854	2.26214
574	0.8189			573	15.1698	2.1623	2.26467
573	0.819			572	15.1553	2.16608	2.26811
572	0.8194			571	15.1536	2.16988	2.27028
571	0.8195			570	15.1555	2.17368	2.27206
570	0.8194			569	15.1338	2.1775	2.27628
569	0.8201			568	15.107	2.18134	2.28102
568	0.8208			567	15.1092	2.18519	2.2828
567	0.8208			566	15.0739	2.18905	2.28844
566	0.8218			565	15.0563	2.19292	2.29228
565	0.8223			564	15.0414	2.19681	2.29585
564	0.8227			563	15.0352	2.20071	2.29853
563	0.8229			562	15.0585	2.20463	2.29816
562	0.8222			561	15.0157	2.20856	2.30466
561	0.8235			560	14.9753	2.2125	2.31092
560	0.8246			559	14.9283	2.21646	2.3179
559	0.826			558	14.9185	2.22043	2.321
558	0.8263			557	14.8589	2.22442	2.32937
557	0.828			556	14.8201	2.22842	2.33558
556	0.8291			555	14.8042	2.23243	2.33937
555	0.8296			554	14.7333	2.23646	2.34907
554	0.8317			553	14.7044	2.24051	2.3543
553	0.8326			552	14.6692	2.24457	2.36023
552	0.8336			551	14.6029	2.24864	2.36956
551	0.8356			550	14.585	2.25273	2.37367
550	0.8361			549	14.527	2.25683	2.38218
549	0.8378			548	14.4868	2.26095	2.38878
548	0.839			547	14.4359	2.26508	2.39661
547	0.8406			546	14.3854	2.26923	2.40442
546	0.8421			545	14.35	2.27339	2.4106
545	0.8431			544	14.2965	2.27757	2.41883
544	0.8448			543	14.2635	2.28177	2.42479
543	0.8458			542	14.2203	2.28598	2.43193
542	0.8471			541	14.1649	2.2902	2.44051
541	0.8488			540	14.1207	2.29444	2.44784
540	0.8501			539	14.0927	2.2987	2.45334
539	0.851			538	14.0888	2.30297	2.45608
538	0.8511			537	14.0619	2.30726	2.46149
537	0.852			536	14.0113	2.31157	2.46968
536	0.8535			535	13.9864	2.31589	2.4749
535	0.8543			534	13.9457	2.32022	2.48201
534	0.8556			533	13.9088	2.32458	2.48869
533	0.8567			532	13.8752	2.32895	2.49502
532	0.8578			531	13.8589	2.33333	2.49931
531	0.8583			530	13.8271	2.33774	2.50546
530	0.8593			529	13.8337	2.34216	2.50704
529	0.8591			528	13.8304	2.34659	2.5098
528	0.8592			527	13.8172	2.35104	2.51378
527	0.8596			526	13.7832	2.35551	2.52026
526	0.8607			525	13.7885	2.36	2.52202
525	0.8605			524	13.7658	2.3645	2.52717
524	0.8612			523	13.7558	2.36902	2.5308
523	0.8615			522	13.7703	2.37356	2.53145
522	0.8611			521	13.7755	2.37812	2.53326
521	0.8609			520	13.7697	2.38269	2.53639
520	0.8611			519	13.7784	2.38728	2.53778
519	0.8608			518	13.8018	2.39189	2.53738
518	0.8601			517	13.8052	2.39652	2.53942
517	0.86			516	13.8292	2.40116	2.53897
516	0.8592			515	13.8604	2.40583	2.53765
515	0.8582			514	13.8725	2.41051	2.53866
514	0.8578			513	13.8978	2.4152	2.53807
513	0.8571			512	13.9368	2.41992	2.53584
512	0.8558			511	13.9728	2.42466	2.53399
511	0.8547			510	13.9974	2.42941	2.53351
510	0.854			509	14.0141	2.43418	2.53399
509	0.8534			508	14.0517	2.43898	2.53199
508	0.8523			507	14.0891	2.44379	2.53001
507	0.8511			506	14.129	2.44862	2.52776
506	0.8499			505	14.1357	2.45347	2.52947
505	0.8497			504	14.165	2.45833	2.52849
504	0.8488			503	14.2284	2.46322	2.52349
503	0.8468			502	14.2779	2.46813	2.52017
502	0.8453			501	14.2975	2.47305	2.52038
501	0.8447			500	14.3479	2.478	2.51698
500	0.8432			499	14.3909	2.48297	2.51447
499	0.8419			498	14.4377	2.48795	2.51153
498	0.8405			497	14.4734	2.49296	2.50991
497	0.8394			496	14.5115	2.49798	2.50802
496	0.8383			495	14.5582	2.50303	2.50515
495	0.8369			494	14.5751	2.5081	2.50574
494	0.8364			493	14.6185	2.51318	2.50329
493	0.8351			492	14.6515	2.51829	2.50203
492	0.8341			491	14.687	2.52342	2.50051
491	0.8331			490	14.7254	2.52857	2.49867
490	0.8319			489	14.7712	2.53374	2.49601
489	0.8306			488	14.8182	2.53893	2.49321
488	0.8292			487	14.852	2.54415	2.49195
487	0.8282			486	14.8603	2.54938	2.49357
486	0.828			485	14.9024	2.55464	2.49138
485	0.8267			484	14.9521	2.55992	2.48835
484	0.8253			483	14.9625	2.56522	2.48974
483	0.825			482	14.9883	2.57054	2.48943
482	0.8242			481	15.0007	2.57588	2.49062
481	0.8239			480	15.0029	2.58125	2.49297
480	0.8238			479	15.0477	2.58664	2.49054
479	0.8225			478	15.0889	2.59205	2.48852
478	0.8213			477	15.0968	2.59748	2.49025
477	0.8211			476	15.1235	2.60294	2.48988
476	0.8203			475	15.1552	2.60842	2.48896
475	0.8194			474	15.1474	2.61392	2.49246
474	0.8197			473	15.1429	2.61945	2.4956
473	0.8198			472	15.1695	2.625	2.49526
472	0.819			471	15.1868	2.63057	2.49598
471	0.8185			470	15.1967	2.63617	2.49753
470	0.8183			469	15.2117	2.64179	2.49851
469	0.8178			468	15.2267	2.64744	2.49951
468	0.8174			467	15.2523	2.6531	2.49933
467	0.8167			466	15.2592	2.6588	2.50123
466	0.8165			465	15.2737	2.66452	2.5023
465	0.8161			464	15.2675	2.67026	2.5057
464	0.8162			463	15.2706	2.67603	2.50805
463	0.8161			462	15.2655	2.68182	2.51133
462	0.8163			461	15.2481	2.68764	2.51601
461	0.8168			460	15.2516	2.69348	2.51834
460	0.8167			459	15.2574	2.69935	2.52044
459	0.8165			458	15.2797	2.70524	2.52068
458	0.8159			457	15.2888	2.71116	2.52242
457	0.8156			456	15.2888	2.71711	2.52518
456	0.8156			455	15.2557	2.72308	2.53168
455	0.8166			454	15.2292	2.72907	2.53747
454	0.8173			453	15.2418	2.7351	2.53884
453	0.817			452	15.2314	2.74115	2.54282
452	0.8173			451	15.2202	2.74723	2.54691
451	0.8176			450	15.1875	2.75333	2.55348
450	0.8185			449	15.1994	2.75947	2.55495
449	0.8182			448	15.2242	2.76563	2.55498
448	0.8175			447	15.2196	2.77181	2.55835
447	0.8176			446	15.2124	2.77803	2.56205
446	0.8178			445	15.2043	2.78427	2.56585
445	0.818			444	15.2142	2.79054	2.5676
444	0.8178			443	15.2217	2.79684	2.56964
443	0.8175			442	15.2229	2.80317	2.57241
442	0.8175			441	15.2192	2.80952	2.57575
441	0.8176			440	15.2309	2.81591	2.57732
440	0.8173			439	15.2139	2.82232	2.58222
439	0.8178			438	15.2013	2.82877	2.58661
438	0.8181			437	15.2156	2.83524	2.58793
437	0.8177			436	15.2195	2.84174	2.59044
436	0.8176			435	15.2571	2.84828	2.58906
435	0.8165			434	15.2681	2.85484	2.59078
434	0.8162			433	15.2498	2.86143	2.59588
433	0.8167			432	15.2383	2.86806	2.60022
432	0.8171			431	15.2796	2.87471	2.59845
431	0.8159			430	15.3141	2.8814	2.59747
430	0.8149			429	15.3186	2.88811	2.59998
429	0.8148			428	15.3323	2.89486	2.60143
428	0.8144			427	15.3612	2.90164	2.60114
427	0.8136			426	15.3828	2.90845	2.6017
426	0.813			425	15.3798	2.91529	2.6051
425	0.813			424	15.3803	2.92217	2.60812
424	0.813			423	15.3999	2.92908	2.60893
423	0.8125			422	15.4236	2.93602	2.60928
422	0.8118			421	15.448	2.94299	2.60956
421	0.8111			420	15.4749	2.95	2.60956
420	0.8104			419	15.484	2.95704	2.61163
419	0.8101			418	15.4804	2.96411	2.61516
418	0.8102			417	15.503	2.97122	2.61569
417	0.8096			416	15.517	2.97837	2.61721
416	0.8092			415	15.5551	2.98554	2.61597
415	0.8081			414	15.5689	2.99275	2.61755
414	0.8077			413	15.6076	3	2.61626
413	0.8067			412	15.647	3.00728	2.61491
412	0.8056			411	15.6805	3.0146	2.61425
411	0.8046			410	15.7098	3.02195	2.61409
410	0.8038			409	15.716	3.02934	2.61658
409	0.8037			408	15.7215	3.03676	2.61915
408	0.8035			407	15.7433	3.04423	2.61987
407	0.8029			406	15.716	3.05172	2.62622
406	0.8037			405	15.718	3.05926	2.62923
405	0.8036			404	15.7943	3.06683	2.62374
404	0.8015			403	15.7969	3.07444	2.6267
403	0.8014			402	15.805	3.08209	2.62904
402	0.8012			401	15.824	3.08978	2.63014
401	0.8007			400	15.8752	3.0975	2.62757
400	0.7993			399	15.8359	3.10526	2.63536
399	0.8004			398	15.8442	3.11307	2.63772
398	0.8001			397	15.8761	3.12091	2.63738
397	0.7993			396	15.8935	3.12879	2.63871
396	0.7988			395	15.8623	3.13671	2.64564
395	0.7996			394	15.8132	3.14467	2.65465
394	0.801			393	15.8151	3.15267	2.6578
393	0.8009			392	15.8099	3.16071	2.6618
392	0.8011			391	15.8659	3.1688	2.65872
391	0.7995			390	15.8719	3.17692	2.66143
390	0.7994			389	15.8403	3.18509	2.6685
389	0.8002			388	15.8138	3.1933	2.67502
388	0.801			387	15.7419	3.20155	2.68688
387	0.8029			386	15.7227	3.20984	2.69261
386	0.8035			385	15.7709	3.21818	2.69044
385	0.8021			384	15.772	3.22656	2.69381
384	0.8021			383	15.728	3.23499	2.70251
383	0.8033			382	15.6953	3.24346	2.70991
382	0.8042			381	15.6764	3.25197	2.71572
381	0.8048			380	15.6989	3.26053	2.71661
380	0.8041			379	15.6597	3.26913	2.72486
379	0.8052			378	15.2316	3.27778	2.78058
378	0.8173			377	15.1814	3.28647	2.79051
377	0.8187			376	15.3562	3.29521	2.77256
376	0.8137			375	15.4016	3.304	2.77066
375	0.8124			374	15.2599	3.31283	2.79189
374	0.8164			373	15.126	3.32172	2.81241
373	0.8203			372	15.1413	3.33065	2.81426
372	0.8198			371	15.1022	3.33962	2.82299
371	0.821			370	15.26	3.34865	2.80692
370	0.8164			369	15.2273	3.35772	2.81483
369	0.8174			368	15.2472	3.36685	2.81615
368	0.8168			367	15.0528	3.37602	2.84465
367	0.8224			366	14.8599	3.38525	2.87347
366	0.828			365	14.8976	3.39452	2.87248
365	0.8269			364	14.8278	3.40385	2.88556
364	0.8289			363	14.9634	3.41322	2.87182
363	0.825			362	14.9154	3.42265	2.88203
362	0.8264			361	14.8237	3.43213	2.89806
361	0.829			360	14.7714	3.44167	2.909
360	0.8306			359	14.8737	3.45125	2.89953
359	0.8276			358	14.9767	3.46089	2.89007
358	0.8246			357	14.8343	3.47059	2.91285
357	0.8287			356	14.9518	3.48034	2.90145
356	0.8253			355	14.9536	3.49014	2.9053
355	0.8253			354	14.7477	3.5	2.93672
354	0.8313			353	14.7096	3.50992	2.946
353	0.8324			352	14.8105	3.51989	2.93664
352	0.8294			351	14.8831	3.52991	2.93114
351	0.8273			350	14.6956	3.54	2.96049
350	0.8328			349	14.7862	3.55014	2.9525
349	0.8301			348	14.7274	3.56034	2.96468
348	0.8319			347	15.0621	3.57061	2.92425
347	0.8221			346	14.7015	3.58092	2.97675
346	0.8326			345	15.2201	3.5913	2.91203
345	0.8176			344	15.0664	3.60174	2.93641
344	0.822			343	15.0014	3.61224	2.9493
343	0.8239			342	14.6928	3.62281	2.9953
342	0.8329			341	15.1301	3.63343	2.94088
341	0.8202			340	15.1322	3.64412	2.94492
340	0.8201			339	15.3016	3.65487	2.92703
339	0.8153			338	15.1974	3.66568	2.94502
338	0.8182			337	15.4658	3.67656	2.91442
337	0.8106			336	15.2455	3.6875	2.94743
336	0.8169			335	15.3731	3.69851	2.93512
335	0.8132			334	15.8721	3.70958	2.87588
334	0.7994			333	15.6775	3.72072	2.90471
333	0.8047			332	15.1164	3.73193	2.9823
332	0.8206			331	14.7803	3.7432	3.03253
331	0.8303			330	15.3586	3.75455	2.95917
330	0.8136			329	15.3667	3.76596	2.9626
329	0.8134			328	15.4999	3.77744	2.94969
328	0.8097			327	15.9453	3.78899	2.89729
327	0.7974			326	16.5188	3.80061	2.83147
326	0.782			325	16.1243	3.81231	2.88386
325	0.7925			324	15.5851	3.82407	2.95673
324	0.8073			323	15.775	3.83591	2.93682
323	0.802			322	15.2967	3.84783	3.00396
322	0.8154			321	15.6082	3.85981	2.96751
321	0.8066			320	15.6139	3.87188	2.9714
320	0.8065			319	15.6409	3.88401	2.97253
319	0.8057			318	15.8205	3.89623	2.95395
318	0.8008			317	15.8344	3.90852	2.95681
317	0.8004			316	15.7659	3.92089	2.97033
316	0.8023			315	15.8123	3.93333	2.96905
315	0.801			314	15.7176	3.94586	2.98607
314	0.8036			313	15.6533	3.95847	2.99926
313	0.8054			312	15.7972	3.97115	2.98524
312	0.8014			311	15.8048	3.98392	2.98905
311	0.8012			310	15.6374	3.99677	3.01583
310	0.8058			309	15.5508	4.00971	3.03222
309	0.8082			308	15.5414	4.02273	3.0384
308	0.8085			307	15.4626	4.03583	3.05393
307	0.8107			306	15.5828	4.04902	3.04277
306	0.8074			305	15.5216	4.0623	3.05596
305	0.8091			304	15.6329	4.07566	3.04605
304	0.806			303	15.6387	4.08911	3.05029
303	0.8058			302	15.6515	4.10265	3.05363
302	0.8054			301	15.5626	4.11628	3.07066
301	0.8079			300	15.5354	4.13	3.07945
300	0.8087			299	15.561	4.14381	3.08113
299	0.808			298	15.668	4.15772	3.07183
298	0.805			297	15.5577	4.17172	3.09193
297	0.8081			296	15.5683	4.18581	3.09571
296	0.8078			295	15.5602	4.2	3.10206
295	0.808			294	15.6952	4.21429	3.08899
294	0.8042			293	15.6569	4.22867	3.09944
293	0.8053			292	15.6989	4.24315	3.09904
292	0.8041			291	15.7839	4.25773	3.09287
291	0.8018			290	15.7595	4.27241	3.1015
290	0.8025			289	15.8361	4.2872	3.09652
289	0.8004			288	15.7605	4.30208	3.11211
288	0.8024			287	15.8105	4.31707	3.11075
287	0.8011			286	16.0796	4.33217	3.08012
286	0.7937			285	15.9622	4.34737	3.10118
285	0.7969			284	16.0746	4.36268	3.09161
284	0.7939			283	16.0698	4.37809	3.09771
283	0.794			282	16.0159	4.39362	3.11041
282	0.7954			281	16.1636	4.40925	3.09621
281	0.7915			280	16.1368	4.425	3.1053
280	0.7922			279	16.1073	4.44086	3.11481
279	0.793			278	16.1757	4.45683	3.11127
278	0.7911			277	16.2684	4.47292	3.10454
277	0.7887			276	16.2588	4.48913	3.11144
276	0.7889			275	16.2859	4.50545	3.11349
275	0.7882			274	16.2817	4.5219	3.11972
274	0.7883			273	16.2572	4.53846	3.1287
273	0.789			272	16.3402	4.55515	3.12338
272	0.7867			271	16.2499	4.57196	3.1412
271	0.7891			270	16.336	4.58889	3.13548
270	0.7869			269	16.3094	4.60595	3.14487
269	0.7876			268	16.1797	4.62313	3.16823
268	0.791			267	16.3681	4.64045	3.14874
267	0.786			266	16.4051	4.65789	3.14971
266	0.785			265	16.3468	4.67547	3.16347
265	0.7866			264	16.2779	4.69318	3.17877
264	0.7884			263	16.1779	4.71103	3.19846
263	0.7911			262	16.3257	4.72901	3.18439
262	0.7871			261	16.3837	4.74713	3.18263
261	0.7856			260	16.2661	4.76538	3.20475
260	0.7887			259	16.208	4.78378	3.21891
259	0.7903			258	16.1778	4.80233	3.22931
258	0.7911			257	16.2747	4.82101	3.22222
257	0.7885			256	16.075	4.83984	3.25624
256	0.7938			255	16.0994	4.85882	3.25919
255	0.7932			254	16.1211	4.87795	3.26256
254	0.7926			253	16.1865	4.89723	3.25985
253	0.7908			252	16.0736	4.91667	3.28219
252	0.7939			251	15.9734	4.93625	3.30295
251	0.7966			250	16.0449	4.956	3.29936
250	0.7947

## Sheet: Figure 4a
irradiation intensity		0m W/cm2		76m W/cm2		119.2m W/cm2		137.12m W/cm2		206.08m W/cm2
	Voltage (V)	Current density (nA/cm2)	Voltage (V)	Current density (nA/cm2)	Voltage (V)	Current density (nA/cm2)	Voltage (V)	Current density (nA/cm2)	Voltage (V)	Current density (nA/cm2)		channels between neighboring electrodes areas of 0.148 cm2
	30	0.05482	30	0.13611	30	0.17251	30	0.1748	30	0.28942
	29.5	0.05141	29.5	0.12383	29.5	0.15725	29.5	0.15591	29.5	0.26532
	29	0.04954	29	0.11345	29	0.14439	29	0.14131	29	0.24189
	28.5	0.04789	28.5	0.10284	28.5	0.13194	28.5	0.12585	28.5	0.21799
	28	0.04648	28	0.09259	28	0.1202	28	0.11017	28	0.19522
	27.5	0.04524	27.5	0.08466	27.5	0.10751	27.5	0.09657	27.5	0.17373
	27	0.04391	27	0.07561	27	0.09415	27	0.08296	27	0.15125
	26.5	0.04262	26.5	0.06678	26.5	0.08248	26.5	0.06832	26.5	0.12933
	26	0.04138	26	0.05751	26	0.07062	26	0.05496	26	0.10659
	25.5	0.04031	25.5	0.04847	25.5	0.05907	25.5	0.04028	25.5	0.08372
	25	0.03919	25	0.0399	25	0.04781	25	0.02691	25	0.06109
	24.5	0.03798	24.5	0.03018	24.5	0.03544	24.5	0.01169	24.5	0.03866
	24	0.03694	24	0.0206	24	0.02377	24	-0.00296	24	0.0163
	23.5	0.03589	23.5	0.01267	23.5	0.00949	23.5	-0.0183	23.5	-0.0065
	23	0.03473	23	0.00398	23	-0.00447	23	-0.0329	23	-0.02829
	22.5	0.03377	22.5	-0.00479	22.5	-0.01724	22.5	-0.04717	22.5	-0.0501
	22	0.03283	22	-0.01358	22	-0.02513	22	-0.06169	22	-0.07287
	21.5	0.03185	21.5	-0.02175	21.5	-0.03794	21.5	-0.07535	21.5	-0.09545
	21	0.03088	21	-0.03102	21	-0.05044	21	-0.09068	21	-0.1164
	20.5	0.02994	20.5	-0.03974	20.5	-0.06339	20.5	-0.10526	20.5	-0.14342
	20	0.02899	20	-0.04963	20	-0.07522	20	-0.12019	20	-0.16171
	19.5	0.02808	19.5	-0.05861	19.5	-0.08743	19.5	-0.13657	19.5	-0.18404
	19	0.02701	19	-0.06639	19	-0.09971	19	-0.15107	19	-0.2053
	18.5	0.02605	18.5	-0.07227	18.5	-0.11348	18.5	-0.16633	18.5	-0.22711
	18	0.02512	18	-0.08455	18	-0.12459	18	-0.17979	18	-0.25103
	17.5	0.0242	17.5	-0.09492	17.5	-0.13516	17.5	-0.1955	17.5	-0.27208
	17	0.02328	17	-0.10194	17	-0.14836	17	-0.21234	17	-0.29364
	16.5	0.02234	16.5	-0.11041	16.5	-0.15939	16.5	-0.22599	16.5	-0.31582
	16	0.02148	16	-0.11643	16	-0.17039	16	-0.24173	16	-0.33731
	15.5	0.02041	15.5	-0.12837	15.5	-0.1833	15.5	-0.25346	15.5	-0.35886
	15	0.01965	15	-0.13539	15	-0.19684	15	-0.2692	15	-0.38425
	14.5	0.01877	14.5	-0.14195	14.5	-0.20829	14.5	-0.28381	14.5	-0.40435
	14	0.01772	14	-0.15868	14	-0.22117	14	-0.30036	14	-0.42578
	13.5	0.01672	13.5	-0.17149	13.5	-0.23318	13.5	-0.31229	13.5	-0.44852
	13	0.01597	13	-0.18141	13	-0.24342	13	-0.32622	13	-0.47013
	12.5	0.01501	12.5	-0.1952	12.5	-0.25659	12.5	-0.34057	12.5	-0.49409
	12	0.01418	12	-0.20811	12	-0.26781	12	-0.35244	12	-0.51586
	11.5	0.01327	11.5	-0.21639	11.5	-0.282	11.5	-0.36774	11.5	-0.53745
	11	0.01239	11	-0.22889	11	-0.29132	11	-0.37955	11	-0.55953
	10.5	0.01153	10.5	-0.23591	10.5	-0.30304	10.5	-0.39472	10.5	-0.58108
	10	0.01058	10	-0.24571	10	-0.31654	10	-0.40902	10	-0.60577
	9.5	0.00975	9.5	-0.25478	9.5	-0.33079	9.5	-0.42297	9.5	-0.62593
	9	0.00886	9	-0.26368	9	-0.34043	9	-0.43011	9	-0.64814
	8.5	0.00798	8.5	-0.27432	8.5	-0.35258	8.5	-0.44422	8.5	-0.66808
	8	0.00713	8	-0.28339	8	-0.36153	8	-0.4588	8	-0.68976
	7.5	0.0062	7.5	-0.29226	7.5	-0.37399	7.5	-0.47298	7.5	-0.70889
	7	0.00528	7	-0.30278	7	-0.38563	7	-0.49174	7	-0.72903
	6.5	0.00447	6.5	-0.31139	6.5	-0.39476	6.5	-0.49983	6.5	-0.75123
	6	0.00367	6	-0.31853	6	-0.40707	6	-0.51155	6	-0.7794
	5.5	0.00283	5.5	-0.32855	5.5	-0.41705	5.5	-0.52571	5.5	-0.80281
	5	0.00185	5	-0.33824	5	-0.42722	5	-0.53729	5	-0.82189
	4.5	0.000980405	4.5	-0.34909	4.5	-0.43812	4.5	-0.55077	4.5	-0.84682
	4	9.32432e-05	4	-0.35707	4	-0.44888	4	-0.56529	4	-0.86807
	3.5	-0.000753378	3.5	-0.36389	3.5	-0.46146	3.5	-0.58333	3.5	-0.89014
	3	-0.00166	3	-0.37365	3	-0.47249	3	-0.59359	3	-0.91386
	2.5	-0.00249	2.5	-0.38727	2.5	-0.48548	2.5	-0.60709	2.5	-0.9342
	2	-0.00328	2	-0.40025	2	-0.49624	2	-0.62166	2	-0.95654
	1.5	-0.00409	1.5	-0.41009	1.5	-0.50577	1.5	-0.63763	1.5	-0.97733
	1	-0.00505	1	-0.41781	1	-0.51773	1	-0.65195	1	-1.00105
	0.5	-0.00589	0.5	-0.42699	0.5	-0.52995	0.5	-0.66607	0.5	-1.02267
	0	-0.00673	0	-0.43459	0	-0.5402	0	-0.68224	0	-1.04571
	-0.5	-0.00766	-0.5	-0.44334	-0.5	-0.55351	-0.5	-0.69242	-0.5	-1.06535
	-1	-0.00848	-1	-0.45616	-1	-0.56662	-1	-0.70984	-1	-1.08602
	-1.5	-0.00916	-1.5	-0.46368	-1.5	-0.5784	-1.5	-0.72421	-1.5	-1.10867
	-2	-0.00998	-2	-0.47279	-2	-0.59018	-2	-0.73611	-2	-1.13249
	-2.5	-0.01088	-2.5	-0.48133	-2.5	-0.61413	-2.5	-0.75019	-2.5	-1.15374
	-3	-0.01169	-3	-0.49118	-3	-0.63019	-3	-0.76037	-3	-1.17326
	-3.5	-0.01262	-3.5	-0.50397	-3.5	-0.64382	-3.5	-0.77625	-3.5	-1.19636
	-4	-0.01344	-4	-0.51018	-4	-0.65718	-4	-0.7899	-4	-1.21391
	-4.5	-0.01431	-4.5	-0.5243	-4.5	-0.67085	-4.5	-0.80662	-4.5	-1.23357
	-5	-0.01514	-5	-0.53551	-5	-0.68272	-5	-0.82122	-5	-1.24803
	-5.5	-0.01611	-5.5	-0.5446	-5.5	-0.69299	-5.5	-0.83665	-5.5	-1.27089
	-6	-0.01696	-6	-0.5478	-6	-0.70749	-6	-0.85027	-6	-1.29345
	-6.5	-0.01776	-6.5	-0.55564	-6.5	-0.71503	-6.5	-0.86417	-6.5	-1.30761
	-7	-0.01861	-7	-0.56868	-7	-0.72487	-7	-0.87649	-7	-1.32325
	-7.5	-0.01948	-7.5	-0.57237	-7.5	-0.74086	-7.5	-0.89339	-7.5	-1.33967
	-8	-0.02026	-8	-0.58016	-8	-0.75044	-8	-0.90584	-8	-1.35941
	-8.5	-0.02116	-8.5	-0.58309	-8.5	-0.75953	-8.5	-0.91869	-8.5	-1.38965
	-9	-0.02196	-9	-0.58953	-9	-0.77165	-9	-0.93423	-9	-1.41047
	-9.5	-0.02278	-9.5	-0.59937	-9.5	-0.77727	-9.5	-0.95064	-9.5	-1.43899
	-10	-0.02373	-10	-0.60962	-10	-0.78807	-10	-0.96138	-10	-1.46162
	-10.5	-0.02456	-10.5	-0.61567	-10.5	-0.79301	-10.5	-0.97447	-10.5	-1.48331
	-11	-0.02541	-11	-0.62293	-11	-0.80389	-11	-0.99014	-11	-1.50932
	-11.5	-0.02631	-11.5	-0.63671	-11.5	-0.80745	-11.5	-1.00385	-11.5	-1.52811
	-12	-0.02721	-12	-0.65982	-12	-0.81617	-12	-1.01714	-12	-1.55345
	-12.5	-0.02809	-12.5	-0.65995	-12.5	-0.82774	-12.5	-1.03831	-12.5	-1.57723
	-13	-0.02885	-13	-0.68007	-13	-0.83551	-13	-1.047	-13	-1.60959
	-13.5	-0.02974	-13.5	-0.69197	-13.5	-0.85495	-13.5	-1.05611	-13.5	-1.63392
	-14	-0.03065	-14	-0.70118	-14	-0.86352	-14	-1.07437	-14	-1.65946
	-14.5	-0.03149	-14.5	-0.71366	-14.5	-0.87454	-14.5	-1.08563	-14.5	-1.68149
	-15	-0.03226	-15	-0.72248	-15	-0.89057	-15	-1.10452	-15	-1.70534
	-15.5	-0.03322	-15.5	-0.7367	-15.5	-0.89804	-15.5	-1.12328	-15.5	-1.7273
	-16	-0.034	-16	-0.74278	-16	-0.91184	-16	-1.13732	-16	-1.74845
	-16.5	-0.03484	-16.5	-0.75347	-16.5	-0.92543	-16.5	-1.15629	-16.5	-1.77723
	-17	-0.03577	-17	-0.76575	-17	-0.93859	-17	-1.17074	-17	-1.80054
	-17.5	-0.03679	-17.5	-0.7763	-17.5	-0.95111	-17.5	-1.18382	-17.5	-1.83041
	-18	-0.03752	-18	-0.78418	-18	-0.96878	-18	-1.20335	-18	-1.85601
	-18.5	-0.03837	-18.5	-0.7957	-18.5	-0.98033	-18.5	-1.22285	-18.5	-1.87764
	-19	-0.0391	-19	-0.8017	-19	-0.99489	-19	-1.23474	-19	-1.90061
	-19.5	-0.04011	-19.5	-0.8134	-19.5	-1.012	-19.5	-1.24632	-19.5	-1.92291
	-20	-0.04092	-20	-0.82284	-20	-1.02978	-20	-1.25807	-20	-1.94054
	-20.5	-0.04179	-20.5	-0.83253	-20.5	-1.03899	-20.5	-1.26815	-20.5	-1.96115
	-21	-0.04259	-21	-0.83886	-21	-1.05047	-21	-1.28024	-21	-1.98088
	-21.5	-0.04355	-21.5	-0.85197	-21.5	-1.06264	-21.5	-1.28933	-21.5	-2.01122
	-22	-0.04442	-22	-0.85971	-22	-1.07809	-22	-1.30124	-22	-2.01527
	-22.5	-0.04568	-22.5	-0.86717	-22.5	-1.0933	-22.5	-1.31651	-22.5	-2.04662
	-23	-0.04601	-23	-0.87609	-23	-1.10294	-23	-1.32955	-23	-2.05595
	-23.5	-0.0469	-23.5	-0.88273	-23.5	-1.11618	-23.5	-1.34198	-23.5	-2.07149
	-24	-0.04783	-24	-0.88446	-24	-1.12925	-24	-1.35893	-24	-2.09622
	-24.5	-0.0486	-24.5	-0.89643	-24.5	-1.14797	-24.5	-1.37041	-24.5	-2.10649
	-25	-0.04959	-25	-0.89291	-25	-1.16213	-25	-1.38607	-25	-2.12561
	-25.5	-0.05046	-25.5	-0.89616	-25.5	-1.1806	-25.5	-1.39644	-25.5	-2.14554
	-26	-0.05127	-26	-0.9026	-26	-1.1953	-26	-1.42155	-26	-2.17351
	-26.5	-0.0521	-26.5	-0.90854	-26.5	-1.19838	-26.5	-1.45486	-26.5	-2.19311
	-27	-0.05305	-27	-0.92008	-27	-1.21018	-27	-1.47182	-27	-2.21419
	-27.5	-0.05382	-27.5	-0.92824	-27.5	-1.22632	-27.5	-1.48108	-27.5	-2.23088
	-28	-0.0547	-28	-0.93839	-28	-1.23705	-28	-1.49966	-28	-2.25824
	-28.5	-0.0555	-28.5	-0.94771	-28.5	-1.2499	-28.5	-1.50885	-28.5	-2.28061
	-29	-0.05649	-29	-0.96291	-29	-1.26536	-29	-1.51466	-29	-2.29784
	-29.5	-0.05739	-29.5	-0.9788	-29.5	-1.27146	-29.5	-1.52554	-29.5	-2.31858
	-30	-0.05824	-30	-0.99347	-30	-1.28352	-30		-30

## Sheet: Figure 4b
Time (s)	Voltage (V)
0	-0.0368
0.32402	-0.03774
0.65104	-0.03957
0.96306	-0.04129
1.29307	-0.04293
1.61809	-0.04449
1.93111	-0.04591
2.24313	-0.04658
2.55615	-0.04785
2.86916	-0.04971
3.19418	-0.02768
3.5062	0.00077
3.82022	0.01684
4.13224	0.05179
4.45826	0.08887
4.77027	0.1268
5.08429	0.00822
5.42731	0.00639
5.75233	0.00463
6.06735	0.00295
6.41037	0.00134
6.73939	0.0096
7.0674	0.00858
7.39642	0.00759
7.72244	0.00663
8.06346	0.00571
8.38848	0.00526
8.7015	0.00439
9.01452	0.00356
9.32753	0.00276
9.65355	0.00198
9.96557	0.0016
10.2926	0.00086
10.6056	0.00015
10.9186	-0.00055
11.2456	-0.00122
11.5707	-0.00187
11.8847	-0.00251
12.2267	-0.00282
12.5557	-0.00342
12.8697	-0.00401
13.1958	-0.00457
13.5218	-0.00512
13.8358	-0.00564
14.1488	-0.0059
14.4738	-0.00641
14.7868	-0.0069
15.1169	-0.00738
15.4409	-0.00784
15.7539	-0.00829
16.0789	-0.00851
16.4079	-0.00893
16.739	-0.00935
17.063	-0.00976
17.376	-0.01016
17.692	-0.01055
18.032	-0.01092
18.3601	-0.0111
18.6881	-0.01145
19.0131	-0.01179
19.3401	-0.01213
19.6521	-0.01246
19.9651	-0.01263
20.2782	-0.01295
20.6072	-0.01326
20.9322	-0.01357
21.2602	-0.01371
21.5722	-0.01401
21.8852	-0.01429
22.2123	-0.01458
22.5533	-0.01485
22.8673	-0.01511
23.2243	-0.01535
23.5384	-0.01547
23.8504	-0.01571
24.1764	-0.01596
24.4904	-0.01621
24.8154	-0.01645
25.1284	-0.01668
25.4405	-0.01691
25.7535	-0.01702
26.0795	-0.01723
26.3925	-0.01744
26.7055	-0.01767
27.0306	-0.01789
27.3476	-0.01809
27.6716	-0.01832
27.9976	-0.01842
28.3096	-0.01865
28.6236	-0.01885
28.9827	-0.01905
29.2957	-0.01924
29.6207	-0.01942
29.9357	-0.01951
30.2597	-0.01969
30.5748	-0.01984
30.9018	-0.01711
31.2288	0.00737
31.5418	0.01198
31.8668	-0.0368
32.1798	-0.03774
32.4929	-0.03957
32.8179	-0.04129
33.1329	-0.04293
33.4579	-0.04449
33.7709	-0.04591
34.1009	-0.04658
34.426	-0.04785
34.738	-0.04971
35.05	-0.02768
35.367	0.00077
35.689	0.01684
36.0021	0.05179
36.3281	0.08887
36.6591	0.1268
36.9841	0.00822
37.2981	0.00639
37.6392	0.00463
37.9522	0.00295
38.2652	0.00134
38.5912	0.0096
38.9052	0.00858
39.2332	0.00759
39.5603	0.00663
39.8853	0.00571
40.1983	0.00526
40.5113	0.00439
40.8383	0.00356
41.1514	0.00276
41.4774	0.00198
41.7904	0.0016
42.1034	0.00086
42.4284	0.00015
42.7414	-0.00055
43.0545	-0.00122
43.3805	-0.00187
43.7095	-0.00251
44.0345	-0.00282
44.3475	-0.00342
44.6606	-0.00401
44.9736	-0.00457
45.2986	-0.00512
45.6116	-0.00564
45.9246	-0.0059
46.2507	-0.00641
46.5687	-0.0069
46.8917	-0.00738
47.2047	-0.00784
47.5327	-0.00829
47.8577	-0.00851
48.1708	-0.00893
48.4838	-0.00935
48.8088	-0.00976
49.1208	-0.01016
49.4348	-0.01055
49.7608	-0.01092
50.0749	-0.0111
50.3999	-0.01145
50.7129	-0.01179
51.0269	-0.01213
51.3519	-0.01246
51.665	-0.01263
51.979	-0.01295
52.304	-0.01326
52.617	-0.01357
52.929	-0.01371
53.254	-0.01401
53.5661	-0.01429
53.8791	-0.01458
54.1911	-0.01485
54.5041	-0.01511
54.8311	-0.01535
55.1442	-0.01547
55.4562	-0.01571
55.7812	-0.01596
56.0942	-0.01621
56.4072	-0.01645
56.7202	-0.01668
57.0453	-0.01691
57.3583	-0.01702
57.6753	-0.01723
58.0033	-0.01744
58.3293	-0.01767
58.6684	-0.01789
58.9814	-0.01809
59.2944	-0.01832
59.6194	-0.01842
59.9314	-0.01865
60.2585	-0.01885
60.5715	-0.01905
60.8845	-0.01924
61.2145	-0.01942
61.5385	-0.01951
61.8515	-0.01969
62.1646	-0.01984
62.4896	-0.01711
62.8026	0.00737
63.1146	0.01198
63.4276	0.0766
63.7407	0.1452
64.0657	0.2476
64.3797	0.3494
64.6917	0.4166
65.0177	0.517
65.3307	0.6166
65.6428	0.683
65.9558	0.7818
66.2808	0.8806
66.5938	0.9788
66.9198	1.0444
67.2519	1.1412
67.5759	1.2384
67.8889	1.303
68.2059	1.4
68.5279	1.4988
68.8459	1.565
69.171	1.6648
69.512	1.7612
69.825	1.8256
70.151	1.922
70.465	2.018
70.7891	2.1126
71.1171	2.1752
71.4451	2.2684
71.7721	2.3636
72.0861	2.4256
72.4121	2.5174
72.7392	2.609
73.0522	2.6696
73.3652	2.7596
73.6902	2.8494
74.0192	2.9086
74.3462	2.9974
74.6593	3.0862
74.9723	3.1448
75.2973	3.232
75.6103	3.3192
75.9233	3.377
76.2494	3.4642
76.5624	3.5516
76.8754	3.6098
77.2004	3.6964
77.5134	3.7828
77.8264	3.8686
78.1385	3.9258
78.4515	4.0112
78.7785	4.0678
79.1065	4.1524
79.4315	4.2366
79.7606	4.3204
80.0736	4.3758
80.3986	4.4586
80.7116	4.5136
81.0386	4.5954
81.3657	4.6766
81.6807	4.7306
82.0067	4.8114
82.3187	4.8922
82.6317	4.9726
82.9577	5.0258
83.2708	5.1056
83.5838	5.1584
83.9088	5.2374
84.2218	5.3158
84.5348	5.368
84.8619	5.4456
85.1749	5.5224
85.4999	5.5736
85.8299	5.65
86.1559	5.7266
86.471	5.8026
86.796	5.8534
87.109	5.929
87.421	6.0042
87.746	6.0542
88.059	6.1294
88.3721	6.2042
88.6851	6.2538
89.0101	6.3276
89.3401	6.4014
89.6651	6.4498
89.9962	6.5224
90.3212	6.5942
90.6502	6.642
90.9792	6.713
91.3042	6.76
91.6192	6.83
91.9443	6.8996
92.2713	6.9686
92.5833	7.0144
92.8963	7.0826
93.2093	7.1276
93.5383	7.1948
93.8644	7.2622
94.1894	7.3068
94.5024	7.374
94.8164	7.4404
95.1424	7.4842
95.4575	7.5494
95.7815	7.6142
96.1105	7.6572
96.4355	7.7216
96.7485	7.7858
97.0615	7.8286
97.3746	7.8924
97.7026	7.9562
98.0266	7.9986
98.3396	8.0622
98.6526	8.126
98.9647	8.1688
99.2907	8.233
99.6047	8.2972
99.9167	8.34
100.242	8.4044
100.555	8.4468
100.868	8.51
101.181	8.5736
101.509	8.6156
101.833	8.679
102.147	8.742
102.46	8.7836
102.785	8.8462
103.115	8.9084
103.442	8.9498
103.754	9.0116
104.068	9.0528
104.392	9.1142
104.705	9.1752
105.019	9.2158
105.343	9.2764
105.656	9.337
105.983	9.377
106.31	9.4364
106.623	9.4954
106.936	9.5344
107.262	9.5926
107.575	9.6508
107.902	9.6894
108.231	9.747
108.545	9.8044
108.872	9.8426
109.197	9.8996
109.526	9.9562
109.854	9.9938
110.179	10.05
110.492	10.1058
110.805	10.1426
111.132	10.198
111.459	10.2532
111.772	10.2896
112.085	10.3442
112.41	10.3808
112.723	10.435
113.035	10.4894
113.348	10.5254
113.674	10.5794
113.987	10.633
114.3	10.669
114.613	10.722
114.938	10.775
115.251	10.8102
115.564	10.8632
115.889	10.9156
116.22	10.9504
116.545	11.0026
116.858	11.0546
117.185	11.089
117.497	11.1406
117.826	11.192
118.151	11.226
118.465	11.277
118.777	11.3276
119.091	11.361
119.416	11.4112
119.729	11.4612
120.054	11.5108
120.385	11.5438
120.711	11.5928
121.024	11.642
121.349	11.6744
121.662	11.723
121.974	11.7714
122.288	11.8038
122.613	11.852
122.941	11.9
123.253	11.9318
123.58	11.9794
123.908	12.0268
124.221	12.0582
124.533	12.1054
124.845	12.152
125.158	12.183
125.485	12.2294
125.81	12.2758
126.123	12.3064
126.436	12.353
126.762	12.3838
127.075	12.43
127.388	12.476
127.713	12.5216
128.031	12.5518
128.354	12.5972
128.667	12.6422
128.98	12.6722
129.305	12.7168
129.619	12.7616
129.931	12.7912
130.257	12.8358
130.591	12.8802
130.912	12.91
131.228	12.9538
131.553	12.9974
131.868	13.0262
132.193	13.0698
132.505	13.1128
132.819	13.1412
133.143	13.1838
133.456	13.212
133.77	13.2544
134.094	13.2968
134.425	13.339
134.752	13.367
135.081	13.409
135.408	13.4502
135.732	13.4776
136.045	13.5186
136.359	13.5596
136.685	13.5868
136.998	13.6274
137.31	13.6538
137.623	13.694
137.948	13.7338
138.278	13.774
138.59	13.8004
138.917	13.84
139.244	13.8794
139.573	13.9186
139.898	13.9446
140.211	13.9834
140.524	14.0222
140.852	14.0478
141.178	14.0858
141.49	14.1112
141.802	14.149
142.128	14.1868
142.441	14.224
142.754	14.2488
143.067	14.2858
143.392	14.3226
143.708	14.3474
144.034	14.3838
144.361	14.4202
144.692	14.4442
145.018	14.4802
145.344	14.516
145.672	14.5398
145.998	14.5754
146.31	14.611
146.623	14.6346
146.95	14.6696
147.263	14.693
147.588	14.7276
147.902	14.7624
148.228	14.7856
148.542	14.8202
148.87	14.8544
149.183	14.8768
149.509	14.9106
149.836	14.9446
150.149	14.967
150.462	15.0008
150.787	15.0344
151.1	15.0568
151.413	15.0904
151.726	15.1236
152.053	15.1458
152.379	15.179
152.695	15.2118
153.033	15.2338
153.345	15.2664
153.658	15.2986
153.971	15.32
154.296	15.352
154.609	15.3838
154.923	15.405
155.235	15.4366
155.56	15.468
155.874	15.4886
156.2	15.5198
156.514	15.551
156.826	15.5716
157.152	15.6022
157.464	15.6328
157.777	15.663
158.09	15.6832
158.402	15.7132
158.714	15.7432
159.041	15.763
159.366	15.7928
159.697	15.8226
160.024	15.8422
160.336	15.8716
160.662	15.901
160.989	15.9202
161.302	15.9494
161.615	15.9684
161.94	15.997
162.253	16.0256
162.565	16.0442
162.878	16.0722
163.191	16.1
163.518	16.1184
163.843	16.1458
164.156	16.173
164.469	16.1908
164.797	16.2176
165.122	16.2448
165.435	16.2628
165.748	16.2892
166.061	16.3162
166.387	16.334
166.7	16.3604
167.013	16.3872
167.338	16.4046
167.651	16.4312
167.978	16.4576
168.292	16.4752
168.604	16.5014
168.917	16.5276
169.244	16.5456
169.569	16.5718
169.897	16.5982
170.211	16.6154
170.523	16.641
170.848	16.667
171.16	16.6842
171.474	16.71
171.802	16.7354
172.13	16.7522
172.471	16.777
172.784	16.8018
173.099	16.8182
173.426	16.8426
173.752	16.867
174.064	16.8828
174.39	16.9074
174.703	16.9234
175.032	16.9476
175.356	16.9716
175.686	16.9874
175.999	17.0112
176.327	17.0348
176.651	17.0504
176.966	17.0738
177.292	17.0968
177.606	17.1122
177.933	17.1352
178.258	17.158
178.571	17.1736
178.898	17.1958
179.227	17.2188
179.555	17.234
179.882	17.2566
180.21	17.2798
180.537	17.295
180.866	17.318
181.193	17.3406
181.518	17.3556
181.831	17.378
182.144	17.4004
182.457	17.415
182.783	17.4378
183.112	17.4596
183.439	17.4818
183.766	17.4964
184.096	17.5182
184.422	17.5398
184.736	17.5542
185.06	17.5756
185.373	17.5966
185.686	17.6108
186.015	17.6312
186.358	17.6452
186.683	17.6658
186.998	17.6858
187.323	17.6994
187.636	17.7196
187.965	17.7394
188.291	17.7594
188.618	17.7726
188.93	17.792
189.246	17.8114
189.573	17.8244
189.899	17.8436
190.225	17.863
190.556	17.876
190.881	17.8956
191.207	17.9088
191.52	17.9282
191.832	17.9478
192.159	17.9608
192.485	17.9802
192.813	17.9994
193.141	18.0186
193.469	18.0316
193.798	18.051
194.124	18.07
194.437	18.0828
194.763	18.102
195.092	18.121
195.418	18.1336
195.748	18.1522
196.073	18.1708
196.385	18.183
196.716	18.2014
197.04	18.2198
197.369	18.2318
197.696	18.2502
198.023	18.268
198.336	18.2804
198.664	18.2982
198.977	18.316
199.304	18.328
199.616	18.3458
199.944	18.3636
200.271	18.3752
200.598	18.3928
200.924	18.41
201.256	18.4216
201.582	18.4386
201.909	18.4556
202.236	18.4668
202.564	18.4836
202.893	18.5004
203.22	18.5114
203.547	18.5274
203.86	18.5386
204.186	18.5548
204.513	18.5712
204.826	18.582
205.155	18.5978
205.482	18.6138
205.824	18.6244
206.153	18.6402
206.48	18.656
206.806	18.6666
207.119	18.6826
207.432	18.6924
207.761	18.7086
208.086	18.7242
208.415	18.7396
208.728	18.7498
209.055	18.7652
209.381	18.7804
209.711	18.7906
210.035	18.8058
210.363	18.821
210.691	18.8308
211.019	18.8462
211.349	18.8562
211.675	18.8708
212.004	18.8862
212.332	18.8958
212.673	18.911
213.001	18.9262
213.328	18.9358
213.654	18.951
213.983	18.966
214.31	18.976
214.637	18.9908
214.952	19.0058
215.279	19.0158
215.604	19.031
215.917	19.0406
216.263	19.056
216.587	19.0708
216.9	19.086
217.232	19.0962
217.554	19.1112
217.883	19.1214
218.196	19.1366
218.524	19.1518
218.852	19.1618
219.165	19.177
219.477	19.1924
219.802	19.2028
220.117	19.2178
220.441	19.2328
220.77	19.243
221.098	19.258
221.425	19.2728
221.753	19.2874
222.079	19.297
222.409	19.312
222.736	19.3268
223.078	19.3368
223.407	19.3514
223.735	19.3664
224.06	19.376
224.391	19.3906
224.717	19.405
225.043	19.4148
225.372	19.4288
225.686	19.4434
226.01	19.4532
226.342	19.4674
226.667	19.482
226.98	19.4914
227.306	19.5064
227.633	19.5212
227.96	19.5308
228.273	19.5456
228.601	19.5602
228.927	19.5748
229.261	19.5844
229.584	19.5988
229.897	19.6126
230.224	19.627
230.549	19.6366
230.861	19.651
231.191	19.6652
231.519	19.6746
231.846	19.6886
232.159	19.7026
232.484	19.7118
232.811	19.7256
233.14	19.7396
233.468	19.7486
233.796	19.7624
234.109	19.776
234.434	19.785
234.761	19.7986
235.09	19.8122
235.417	19.8254
235.745	19.8344
236.058	19.8474
236.386	19.8604
236.698	19.869
237.012	19.8818
237.338	19.8942
237.651	19.9026
237.976	19.9148
238.303	19.9266
238.631	19.9346
238.959	19.9464
239.271	19.958
239.598	19.9698
239.927	19.9776
240.255	19.9894
240.583	20.0006
240.895	20.0084
241.223	20.02
241.535	20.0314
241.861	20.039
242.173	20.0504
242.5	20.0618
242.829	20.073
243.158	20.0806
243.483	20.0916
243.795	20.1028
244.122	20.11
244.451	20.1206
244.778	20.1316
245.105	20.1424
245.435	20.1498
245.747	20.1604
246.075	20.1712
246.399	20.1778
246.73	20.1882
247.054	20.199
247.384	20.206
247.712	20.2164
248.037	20.227
248.368	20.2336
248.712	20.2442
249.053	20.2548
249.38	20.2616
249.707	20.2718
250.02	20.2822
250.348	20.2922
250.676	20.2988
251.002	20.309
251.33	20.319
251.656	20.329
251.986	20.3358
252.312	20.3456
252.639	20.3554
252.967	20.3622
253.28	20.3722
253.607	20.3818
253.936	20.3884
254.265	20.398
254.591	20.4076
254.904	20.4168
255.231	20.4232
255.558	20.433
255.886	20.4422
256.213	20.4518
256.542	20.458
256.869	20.4672
257.195	20.4766
257.522	20.4826
257.852	20.492
258.179	20.5014
258.505	20.5072
258.837	20.5162
259.161	20.5254
259.491	20.5346
259.818	20.5408
260.145	20.5496
260.472	20.5588
260.798	20.5648
261.13	20.5734
261.453	20.5828
261.781	20.5918
262.11	20.6006
262.423	20.6066
262.749	20.6154
263.062	20.624
263.388	20.6298
263.715	20.6384
264.045	20.647
264.388	20.6558
264.714	20.6614
265.026	20.6698
265.354	20.6782
265.681	20.6838
266.01	20.6922
266.338	20.7006
266.664	20.7062
266.991	20.7142
267.32	20.7226
267.647	20.7308
267.975	20.736
268.287	20.7444
268.599	20.7498
268.926	20.7576
269.255	20.7658
269.583	20.7734
269.909	20.7788
270.237	20.7866
270.564	20.7942
270.894	20.7994
271.222	20.807
271.534	20.8146
271.859	20.8224
272.19	20.83
272.516	20.8352
272.842	20.8426
273.171	20.8498
273.487	20.855
273.809	20.862
274.137	20.8692
274.465	20.8762
274.792	20.8808
275.121	20.888
275.434	20.8952
275.761	20.8998
276.089	20.9064
276.415	20.914
276.742	20.9186
277.069	20.9256
277.397	20.9328
277.726	20.9398
278.053	20.9442
278.383	20.9512
278.709	20.9582
279.038	20.963
279.362	20.9698
279.675	20.9772
280.003	20.9816
280.317	20.9886
280.641	20.9956
280.97	21.0026
281.283	21.0072
281.612	21.014
281.937	21.0212
282.267	21.0256
282.594	21.0324
282.921	21.0392
283.248	21.0438
283.575	21.0512
283.902	21.0582
284.23	21.0654
284.575	21.0702
284.901	21.0772
285.228	21.084
285.556	21.0888
285.883	21.0958
286.212	21.1026
286.54	21.1072
286.854	21.114
287.18	21.1212
287.509	21.1258
287.834	21.1328
288.161	21.1398
288.493	21.1466
288.817	21.151
289.145	21.1578
289.458	21.1646
289.787	21.169
290.116	21.1758
290.439	21.1826
290.768	21.187
291.095	21.194
291.421	21.2006
291.752	21.2054
292.077	21.212
292.408	21.2188
292.734	21.2256
293.047	21.2302
293.372	21.2368
293.702	21.2432
294.03	21.2478
294.355	21.2542
294.682	21.2604
295.011	21.267
295.338	21.2714
295.666	21.2778
295.993	21.284
296.305	21.2882
296.632	21.2946
296.961	21.3008
297.288	21.307
297.615	21.311
297.944	21.3178
298.257	21.3244
298.585	21.3308
298.91	21.337
299.237	21.3416
299.564	21.3486
299.893	21.355
300.221	21.3592
300.55	21.3658
300.878	21.3724
301.205	21.3784
301.532	21.3828
301.857	21.389
302.186	21.3956
302.513	21.3998
302.84	21.406
303.169	21.4122
303.496	21.4182
303.825	21.422
304.152	21.4282
304.479	21.4344
304.808	21.4382
305.135	21.4446
305.461	21.451
305.791	21.4572
306.118	21.4614
306.447	21.4676
306.759	21.4736
307.086	21.4776
307.412	21.4832
307.744	21.4898
308.084	21.4962
308.412	21.5002
308.738	21.5066
309.065	21.5126
309.394	21.5192
309.706	21.5232
310.02	21.5292
310.346	21.5354
310.659	21.5394
310.986	21.5452
311.311	21.551
311.624	21.5568
311.936	21.561
312.263	21.5668
312.58	21.5726
312.908	21.5766
313.23	21.5822
313.544	21.5874
313.858	21.5934
314.183	21.5974
314.512	21.603
314.84	21.6088
315.164	21.6122
315.476	21.6182
315.789	21.6236
316.102	21.6294
316.415	21.633
316.741	21.6386
317.068	21.6444
317.381	21.6478
317.707	21.6534
318.036	21.6592
318.349	21.6632
318.678	21.6686
319.002	21.6744
319.329	21.6804
319.659	21.6844
319.986	21.69
320.313	21.6956
320.641	21.6992
320.968	21.7048
321.297	21.7102
321.61	21.7154
321.938	21.7186
322.263	21.7242
322.591	21.729
322.917	21.7324
323.248	21.7376
323.574	21.7426
323.902	21.7476
324.231	21.7512
324.558	21.7562
324.885	21.7612
325.211	21.7644
325.542	21.7692
325.868	21.774
326.195	21.7786
326.507	21.7822
326.834	21.7872
327.148	21.7922
327.474	21.7954
327.801	21.8006
328.13	21.8054
328.457	21.8102
328.784	21.8132
329.111	21.8182
329.442	21.8232
329.787	21.8266
330.112	21.8314
330.439	21.8364
330.767	21.8396
331.095	21.8442
331.422	21.8492
331.749	21.8536
332.078	21.8572
332.407	21.862
332.731	21.8666
333.044	21.8696
333.357	21.8744
333.684	21.8782
334.011	21.883
334.324	21.8876
334.649	21.8906
334.962	21.895
335.291	21.8992
335.604	21.9024
335.929	21.9068
336.241	21.9112
336.554	21.9158
336.883	21.9186
337.209	21.9228
337.522	21.9272
337.849	21.93
338.161	21.9342
338.487	21.9384
338.815	21.941
339.142	21.9452
339.469	21.9494
339.798	21.9534
340.126	21.9554
340.467	21.9598
340.78	21.9638
341.098	21.9676
341.42	21.9704
341.734	21.9742
342.047	21.9784
342.359	21.981
342.684	21.9848
342.997	21.9886
343.309	21.9924
343.622	21.9948
343.948	21.9988
344.261	22.0024
344.574	22.0052
344.901	22.009
345.226	22.0128
345.539	22.0164
345.868	22.0192
346.18	22.023
346.506	22.0268
346.819	22.0292
347.145	22.0332
347.458	22.037
347.771	22.0406
348.096	22.0432
348.424	22.0472
348.752	22.051
349.065	22.0536
349.379	22.0574
349.706	22.0608
350.032	22.0646
350.345	22.0674
350.657	22.071
350.985	22.0752
351.299	22.0792
351.624	22.082
351.937	22.086
352.261	22.0902
352.59	22.0928
352.902	22.097
353.22	22.101
353.544	22.1052
353.872	22.108
354.199	22.1122
354.527	22.1162
354.854	22.1208
355.18	22.1234
355.527	22.1276
355.854	22.1318
356.179	22.1344
356.504	22.1384
356.819	22.142
357.145	22.146
357.457	22.1482
357.77	22.1516
358.084	22.1556
358.414	22.158
358.74	22.1618
359.067	22.165
359.392	22.1674
359.723	22.171
360.048	22.1746
360.362	22.1768
360.688	22.1806
361.001	22.184
361.328	22.1864
361.64	22.19
361.954	22.1936
362.277	22.196
362.59	22.1994
362.903	22.2026
363.23	22.2062
363.556	22.2082
363.869	22.2122
364.196	22.2158
364.511	22.2182
364.835	22.2216
365.166	22.2236
365.494	22.227
365.819	22.2306
366.133	22.2326
366.476	22.2358
366.791	22.239
367.129	22.2422
367.443	22.2442
367.769	22.2476
368.081	22.2506
368.394	22.2528
368.722	22.2562
369.034	22.2592
369.362	22.2624
369.688	22.2644
370.003	22.2676
370.329	22.2708
370.658	22.2728
370.987	22.2758
371.312	22.2786
371.627	22.2818
371.952	22.2834
372.279	22.2866
372.604	22.2896
372.933	22.2924
373.261	22.2944
373.587	22.2974
373.904	22.3
374.229	22.303
374.554	22.305
374.867	22.3074
375.193	22.3104
375.509	22.3122
375.837	22.3152
376.163	22.3178
376.492	22.3202
376.817	22.3234
377.133	22.3262
377.457	22.3292
377.785	22.3314
378.099	22.3342
378.426	22.337
378.741	22.3402
379.066	22.342
379.39	22.345
379.703	22.348
380.03	22.3508
380.343	22.3532
380.657	22.3566
380.985	22.3596
381.309	22.3618
381.622	22.365
381.95	22.3682
382.264	22.3704
382.59	22.3734
382.905	22.3764
383.23	22.3786
383.555	22.3816
383.871	22.3844
384.197	22.3864
384.509	22.3894
384.826	22.3924
385.149	22.3946
385.462	22.3976
385.787	22.4004
386.101	22.4026
386.43	22.4054
386.755	22.4084
387.068	22.4104
387.381	22.4134
387.705	22.4164
388.034	22.4194
388.364	22.4216
388.692	22.4244
389.034	22.4276
389.377	22.4304
389.703	22.4324
390.033	22.4352
390.359	22.438
390.671	22.4398
390.996	22.4424
391.308	22.4444
391.622	22.4468
391.934	22.4494
392.246	22.451
392.594	22.4536
392.918	22.4562
393.259	22.458
393.575	22.4602
393.899	22.4624
394.213	22.4644
394.525	22.4668
394.85	22.4692
395.163	22.4708
395.475	22.4732
395.787	22.476
396.102	22.4774
396.427	22.4796
396.741	22.4824
397.065	22.484
397.378	22.4864
397.691	22.489
398.004	22.4906
398.332	22.493
398.658	22.4956
398.97	22.4968
399.297	22.4992
399.61	22.5014
399.923	22.503
400.254	22.505
400.591	22.5076
400.907	22.5088
401.247	22.5112
401.56	22.5136
401.885	22.5152
402.198	22.5174
402.511	22.52
402.825	22.5216
403.151	22.5238
403.464	22.5258
403.789	22.5286
404.102	22.5302
404.415	22.5326
404.74	22.5348
405.054	22.5372
405.366	22.5384
405.678	22.541
405.991	22.543
406.316	22.5448
406.629	22.547
406.942	22.5484
407.254	22.5504
407.579	22.5528
407.892	22.555
408.206	22.556
408.518	22.5582
408.843	22.5598
409.156	22.5616
409.469	22.5634
409.794	22.5652
410.107	22.5664
410.42	22.5686
410.735	22.5706
411.06	22.5716
411.373	22.5738
411.685	22.5756
412.01	22.5772
412.323	22.5788
412.636	22.5808
412.949	22.5822
413.274	22.5842
413.587	22.5864
413.9	22.588
414.225	22.59
414.538	22.5926
414.866	22.5952
415.181	22.5966
415.508	22.5992
415.832	22.6016
416.146	22.6032
416.458	22.6058
416.771	22.6086
417.096	22.61
417.408	22.6128
417.723	22.6154
418.047	22.617
418.36	22.6192
418.672	22.6224
418.985	22.625
419.314	22.6264
419.638	22.6292
419.952	22.632
420.278	22.6334
420.606	22.6362
420.92	22.6386
421.232	22.6404
421.544	22.643
421.869	22.6456
422.201	22.6486
422.525	22.6504
422.837	22.6528
423.15	22.6558
423.478	22.6576
423.803	22.6608
424.116	22.6638
424.443	22.6656
424.772	22.6688
425.1	22.6714
425.426	22.6734
425.754	22.6762
426.066	22.6794
426.379	22.6824
426.692	22.6844
427.017	22.6872
427.331	22.6902
427.643	22.692
427.97	22.695
428.3	22.6976
428.626	22.6994
428.94	22.7024
429.264	22.705
429.578	22.7066
429.905	22.7094
430.252	22.7122
430.577	22.7142
430.889	22.7168
431.203	22.7194
431.542	22.721
431.87	22.7234
432.184	22.7262
432.513	22.7276
432.841	22.7302
433.166	22.7326
433.493	22.7342
433.807	22.7364
434.148	22.7388
434.492	22.7404
434.817	22.7428
435.131	22.7452
435.443	22.7468
435.757	22.7494
436.082	22.7518
436.41	22.7532
436.737	22.7554
437.053	22.7574
437.384	22.76
437.707	22.7614
438.032	22.7636
438.358	22.7658
438.671	22.768
438.984	22.7694
439.297	22.7716
439.609	22.7738
439.935	22.7752
440.249	22.7776
440.575	22.779
440.887	22.781
441.2	22.7836
441.525	22.786
441.838	22.7874
442.151	22.79
442.464	22.7922
442.792	22.794
443.12	22.7962
443.444	22.7986
443.757	22.8002
444.07	22.8024
444.395	22.8046
444.708	22.8058
445.021	22.8078
445.334	22.8102
445.662	22.8116
445.987	22.8138
446.303	22.815
446.629	22.8174
446.943	22.8192
447.269	22.8204
447.595	22.8224
447.908	22.8246
448.237	22.8258
448.563	22.828
448.907	22.83
449.22	22.8318
449.577	22.8336
449.889	22.8354
450.217	22.837
450.542	22.8382
450.855	22.8398
451.168	22.8414
451.481	22.8428
451.806	22.8442
452.119	22.8458
452.448	22.8468
452.773	22.8486
453.086	22.8498
453.399	22.8514
453.715	22.853
454.04	22.8542
454.366	22.856
454.679	22.8576
455.006	22.8586
455.333	22.8604
455.661	22.8614
455.975	22.8634
456.3	22.865
456.613	22.8664
456.925	22.8688
457.25	22.871
457.563	22.8722
457.876	22.8742
458.189	22.8762
458.514	22.8776
458.827	22.8796
459.142	22.8808
459.467	22.8828
459.793	22.8848
460.106	22.8866
460.419	22.8888
460.744	22.891
461.057	22.8924
461.37	22.8944
461.683	22.8962
461.995	22.8974
462.321	22.8998
462.635	22.9012
462.96	22.9038
463.289	22.9056
463.618	22.9072
463.931	22.9094
464.255	22.9114
464.585	22.913
464.898	22.915
465.222	22.9172
465.55	22.9184
465.877	22.9204
466.19	22.9226
466.518	22.9238
466.845	22.9256
467.158	22.9268
467.484	22.9284
467.813	22.9304
468.14	22.9324
468.468	22.9336
468.782	22.9356
469.106	22.9372
469.434	22.9382
469.748	22.9398
470.061	22.9414
470.373	22.943
470.7	22.945
471.025	22.9464
471.338	22.9474
471.652	22.9492
471.964	22.9508
472.29	22.9518
472.604	22.9536
472.929	22.955
473.245	22.956
473.57	22.9576
473.882	22.9588
474.208	22.96
474.521	22.9614
474.834	22.9626
475.165	22.9638
475.491	22.965
475.815	22.9666
476.128	22.9674
476.442	22.9686
476.767	22.97
477.08	22.9708
477.408	22.9722
477.734	22.9734
478.062	22.9742
478.389	22.9754
478.701	22.9768
479.013	22.978
479.325	22.9788
479.638	22.98
479.952	22.9812
480.276	22.9822
480.589	22.9834
480.903	22.9848
481.228	22.9858
481.541	22.9868
481.854	22.9882
482.167	22.9896
482.492	22.9902
482.805	22.9912
483.118	22.9928
483.431	22.9942
483.756	22.9952
484.068	22.9964
484.382	22.998
484.695	22.999
485.019	23
485.333	23.0016
485.658	23.0024
485.971	23.0038
486.284	23.0054
486.597	23.0068
486.922	23.0074
487.251	23.0086
487.564	23.0096
487.892	23.011
488.204	23.012
488.532	23.0126
488.857	23.014
489.171	23.0148
489.483	23.0154
489.809	23.0164
490.121	23.0172
490.434	23.0176
490.759	23.0182
491.072	23.0186
491.385	23.0188
491.699	23.0188
492.023	23.0176
492.336	23.0172
492.649	23.017
492.974	23.0158
493.287	23.0144
493.6	23.014
493.912	23.014
494.225	23.0144
494.552	23.015
494.877	23.0152
495.19	23.0152
495.506	23.0154
495.831	23.0156
496.144	23.0156
496.469	23.0168
496.782	23.0174
497.094	23.018
497.407	23.0188
497.733	23.0196
498.045	23.02
498.358	23.0208
498.687	23.0216
499.012	23.022
499.325	23.0228
499.638	23.0234
499.951	23.024
500.276	23.025
500.589	23.0256
500.903	23.0258
501.227	23.0268
501.54	23.0274
501.853	23.0282
502.166	23.0288
502.491	23.0294
502.82	23.0304
503.133	23.0308
503.458	23.0318
503.771	23.033
504.098	23.0336
504.412	23.035
504.724	23.036
505.05	23.0372
505.362	23.0382
505.675	23.0394
505.989	23.04
506.313	23.0414
506.626	23.0428
506.939	23.0436
507.264	23.0448
507.578	23.0458
507.89	23.0466
508.203	23.0478
508.529	23.049
508.843	23.0498
509.168	23.051
509.48	23.0516
509.793	23.053
510.119	23.0542
510.432	23.055
510.746	23.0564
511.07	23.0578
511.383	23.0588
511.695	23.0602
512.008	23.0618
512.321	23.063
512.646	23.0646
512.959	23.0664
513.272	23.0678
513.597	23.069
513.91	23.0706
514.223	23.0726
514.536	23.0738
514.861	23.0754
515.174	23.0772
515.491	23.0782
515.813	23.0798
516.126	23.0812
516.439	23.0826
516.752	23.0836
517.078	23.0852
517.391	23.0866
517.704	23.0874
518.029	23.089
518.343	23.0898
518.655	23.0912
518.98	23.0928
519.294	23.0936
519.606	23.0952
519.919	23.0964
520.244	23.0978
520.557	23.0992
520.87	23.1004
521.183	23.1014
521.507	23.1028
521.819	23.1042
522.132	23.105
522.445	23.1068
522.758	23.108
523.083	23.1092
523.398	23.1102
523.74	23.1118
524.052	23.113
524.38	23.1146
524.707	23.1158
525.02	23.1168
525.345	23.1182
525.658	23.1198
525.971	23.121
526.297	23.1216
526.61	23.1232
526.923	23.1242
527.248	23.1246
527.561	23.1262
527.874	23.1268
528.199	23.128
528.512	23.1292
528.825	23.1296
529.138	23.1312
529.463	23.1324
529.776	23.133
530.089	23.1342
530.414	23.1348
530.727	23.1356
531.04	23.1364
531.353	23.1368
531.678	23.1372
531.991	23.1372
532.304	23.1374
532.631	23.137
532.944	23.1372
533.269	23.1372
533.583	23.1372
533.896	23.1378
534.209	23.1382
534.534	23.1388
534.847	23.139
535.16	23.1396
535.486	23.1398
535.814	23.1398
536.127	23.14
536.452	23.1392
536.765	23.1384
537.078	23.1378
537.391	23.1364
537.717	23.1356
538.044	23.1346
538.357	23.1332
538.67	23.1326
538.995	23.132
539.308	23.1308
539.621	23.1296
539.946	23.128
540.259	23.1266
540.572	23.1258
540.885	23.1248
541.21	23.1242
541.524	23.1236
541.837	23.1226
542.162	23.1222
542.475	23.1222
542.788	23.1216
543.113	23.1216
543.426	23.1218
543.739	23.1216
544.051	23.1218
544.364	23.1218
544.689	23.1216
545.001	23.122
545.314	23.1224
545.628	23.1228
545.952	23.1232
546.266	23.1232
546.579	23.1236
546.891	23.1236
547.218	23.1242
547.53	23.1246
547.855	23.125
548.167	23.1258
548.48	23.1264
548.792	23.1274
549.121	23.128
549.447	23.1286
549.76	23.1292
550.072	23.1298
550.401	23.13
550.726	23.1304
551.059	23.1308
551.383	23.1314
551.711	23.1312
552.024	23.1316
552.352	23.1308
552.676	23.1306
552.989	23.1306
553.302	23.1292
553.629	23.1276
553.942	23.1264
554.255	23.125
554.58	23.1246
554.909	23.1242
555.222	23.1238
555.549	23.1236
555.874	23.1232
556.188	23.1234
556.5	23.1238
556.813	23.1244
557.138	23.1248
557.451	23.1254
557.765	23.1256
558.09	23.1258
558.404	23.126
558.717	23.1262
559.043	23.1268
559.371	23.1274
559.696	23.128
560.024	23.1286
560.351	23.1294
560.666	23.1306
560.993	23.1312
561.305	23.1324
561.617	23.1332
561.942	23.134
562.272	23.135
562.585	23.1356
562.911	23.1366
563.238	23.1378
563.566	23.1384
563.879	23.1394
564.205	23.141
564.518	23.1412
564.83	23.1426
565.157	23.1434
565.485	23.1444
565.798	23.1456
566.11	23.1464
566.384	23.1472
566.672	23.1482
566.959	23.1488
567.248	23.1498
567.538	23.1506
567.827	23.151
568.117	23.1522
568.414	23.153
568.707	23.1532
568.996	23.1542
569.289	23.1546
569.58	23.1552
569.871	23.1564
570.164	23.1568
570.46	23.1572
570.751	23.1578
571.041	23.1582
571.336	23.1592
571.628	23.1596
571.918	23.16
572.212	23.1606
572.509	23.161
572.805	23.162
573.11	23.1624
573.442	23.1634
573.736	23.1638
574.034	23.1648
574.335	23.1652
574.632	23.1656
574.929	23.1662
575.225	23.1666
575.531	23.1672
575.822	23.1678
576.119	23.168
576.416	23.1684
576.714	23.169
577.013	23.1694
577.314	23.1698
577.618	23.1702
577.926	23.1706
578.229	23.171
578.527	23.171
578.839	23.1712
579.141	23.1714
579.439	23.1714
579.739	23.1716
580.035	23.1716
580.337	23.1714
580.637	23.1714
580.94	23.171
581.244	23.1714
581.547	23.1714
581.855	23.1712
582.157	23.1712
582.465	23.1708
582.772	23.1706
583.08	23.1704
583.391	23.17
583.699	23.1702
584.006	23.1702
584.31	23.1702
584.611	23.1708
584.916	23.171
585.224	23.1708
585.53	23.1708
585.84	23.171
586.148	23.1712
586.454	23.1712
586.758	23.1712
587.063	23.1712
587.37	23.1708
587.678	23.1706
587.989	23.1712
588.299	23.1712
588.603	23.1706
588.912	23.1706
589.224	23.1702
589.532	23.1696
589.84	23.1694
590.148	23.1694
590.465	23.1696
590.777	23.1698
591.086	23.1698
591.397	23.1704
591.706	23.1706
592.018	23.1704
592.324	23.1704
592.634	23.1698
592.944	23.1682
593.259	23.1674
593.572	23.1672
593.889	23.167
594.196	23.1664
594.507	23.1654
594.818	23.1658
595.132	23.1662
595.444	23.167
595.759	23.1674
596.072	23.1676
596.387	23.168
596.7	23.168
597.021	23.1682
597.337	23.1686
597.651	23.1688
597.974	23.1692
598.29	23.1698
598.606	23.1704
598.921	23.1704
599.237	23.171
599.555	23.1708
599.879	23.1706
600.205	23.1698
600.526	23.169
600.839	23.1688
601.156	23.168
601.475	23.1668
601.796	23.1662
602.117	23.1646
602.434	23.1638
602.755	23.1624
603.084	23.162
603.414	23.161
603.733	23.16
604.052	23.1592
604.369	23.1578
604.686	23.1574
605.004	23.1562
605.325	23.1552
605.646	23.1542
605.972	23.1536
606.294	23.1526
606.618	23.152
606.944	23.1516
607.269	23.1508
607.595	23.15
607.919	23.1496
608.24	23.1488
608.564	23.1478
608.886	23.1474
609.208	23.1468
609.532	23.1462
609.854	23.1456
610.177	23.1444
610.5	23.1388
610.825	23.1378
611.154	23.1346
611.479	23.1304
611.803	23.1268
612.134	23.1202
612.46	23.1122
612.788	23.1064
613.124	23.1064
613.445	23.1064
613.772	23.1064
614.1	23.1064
614.428	23.1064
614.756	23.1064
615.082	23.1064
615.405	23.1064
615.739	23.1064
616.067	23.1064
616.395	23.1064
616.725	23.1064
617.055	23.1064
617.393	23.1064
617.725	23.1064
618.06	23.1064
618.395	23.1064
618.729	23.1064
619.06	23.1064
619.391	23.1064
619.726	23.1064
620.055	23.1064
620.391	23.1064
620.726	23.1064
621.062	23.1064
621.399	23.1064
621.73	23.1064
622.068	23.1064
622.405	23.1064
622.744	23.1064
623.084	23.1064
623.421	23.1064
623.763	23.1064
624.103	23.1064
624.448	23.1064
624.783	23.1064
625.12	23.1064
625.461	23.1064
625.804	23.1064
626.142	23.1064
626.488	23.1064
626.816	23.1064
627.152	23.1064
627.497	23.1064
627.837	23.1064
628.187	23.1064
628.524	23.1064
628.862	23.1064
629.211	23.1064
629.636	23.1064
630.084	23.1064
630.439	23.1064
630.777	23.1064
631.121	23.1064
631.464	23.1064
631.807	23.1064
632.148	23.1064
632.492	23.1064
632.838	23.1064
633.191	23.1064
633.535	23.1064
633.879	23.1064
634.222	23.1064
634.57	23.1064
634.901	23.1064
635.251	23.1064
635.596	23.1064
635.944	23.1064
636.295	23.1064
636.641	23.1064
636.985	23.1064
637.329	23.1064
637.675	23.1064
638.023	23.1064
638.375	23.1064
638.723	23.1064
639.07	23.1064
639.417	23.1064
639.764	23.1064
640.12	23.1064
640.469	23.1064
640.818	23.1064
641.166	23.1064
641.508	23.1064
641.856	23.1064
[truncated: 223 more rows]

## Sheet: Figure 4c
Time (s)	Current (nA/cm2)
0	0.000632143
0.32602	0.000553571						channels between neighboring electrodes areas of 0.148 cm2
0.63804	0.000275
0.96706	0.000492857
1.29207	0.000185714
1.60709	0.000125
1.91911	0.000221429
2.24413	0.000353571
2.55715	0.000110714
2.87016	3.92857e-05
3.18318	5e-05
3.5092	-3.92857e-05
3.84022	3.21429e-05
4.18024	-3.21429e-05
4.49226	-5.71429e-05
4.83428	-0.000146429
5.1793	-0.000146429
5.50431	-8.21429e-05
5.81933	-0.000192857
6.14435	-0.00025
6.45737	0.000114286
6.77039	-7.14286e-06
7.09741	-5.35714e-05
7.42542	-2.14286e-05
7.75044	-1.78571e-05
8.06346	-2.5e-05
8.39148	-7.14286e-06
8.7045	-0.000114286
9.03152	-7.85714e-05
9.34453	-8.92857e-05
9.66955	-2.5e-05
9.98257	5.35714e-05
10.2956	-0.000267857
10.6086	-2.85714e-05
10.9366	0.000189286
11.2616	9.64286e-05
11.5907	9.64286e-05
11.9177	-6.07143e-05
12.2457	-5e-05
12.5577	7.14286e-05
12.8697	0.000117857
13.1837	6.07143e-05
13.5088	9.64286e-05
13.8358	-0.000175
14.1498	7.5e-05
14.4628	-0.000167857
14.7868	6.42857e-05
15.0999	-2.85714e-05
15.4129	0.000217857
15.7379	0.0001
16.0509	-4.64286e-05
16.3629	0.000385714
16.676	-0.000228571
16.989	0.000192857
17.314	0.000235714
17.627	0.000182143
17.94	-3.21429e-05
18.2821	0.000135714
18.5971	0.000157143
18.9381	0.000271429
19.2511	0.000285714
19.5761	0.000317857
19.8901	0.000139286
20.2022	-3.57143e-06
20.5272	0.000221429
20.8402	0.000303571
21.1532	0.000228571
21.4662	0.000217857
21.7913	0.00015
22.1043	0.000217857
22.4173	0.000128571
22.7453	0.000364286
23.0573	0.000178571
23.3823	0.000171429
23.6954	0.000275
24.0084	0.000182143
24.3344	0.000375
24.6474	9.64286e-05
24.9924	0.000417857
25.3184	0.000328571
25.6315	0.000242857
25.9565	0.000210714
26.2695	0.000217857
26.5955	0.000296429
26.9095	0.000267857
27.2226	0.000367857
27.5346	0.000428571
27.8776	0.000375
28.2026	0.000389286
28.5156	0.000371429
28.8297	0.000435714
29.1567	0.000421429
29.4827	0.000325
29.7947	0.000460714
30.1077	0.000407143
30.4347	0.000310714
30.7798	0.0003
31.1068	0.000414286
31.4498	0.000335714
31.7648	0.000253571
32.0918	0.000285714
32.4168	0.000246429
32.7609	0.000342857
33.0909	0.000478571
33.4159	0.000346429
33.7279	0.000457143
34.072	0.000478571
34.399	0.000485714
34.713	0.000478571
35.036	0.000525
35.348	0.000428571
35.661	0.000375
35.9891	0.000571429
36.3301	0.000142857
36.6441	-0.00825
36.9881	-0.01094
37.6281	1.23582
37.9552	1.33132
38.2672	1.38614
38.5952	1.41889
38.9232	1.46264
39.2472	1.50193
39.5783	1.53764
39.9203	1.56561
40.2343	1.58504
40.5623	1.61193
40.9053	1.63329
41.2294	1.64493
41.5434	1.66304
41.8704	1.67982
42.1844	1.69004
42.5084	1.70357
42.8214	1.71364
43.1365	1.71907
43.4625	1.72686
43.7885	1.73525
44.1015	1.73964
44.4265	1.74796
44.7576	1.75236
45.0826	1.758
45.3956	1.76093
45.7086	1.76646
46.0356	1.76643
46.3627	1.76943
46.6757	1.77304
46.9877	1.77582
47.3127	1.77893
47.6257	1.77996
47.9387	1.78114
48.2518	1.78382
48.5768	1.78714
48.8908	1.78836
49.2178	1.78786
49.5598	1.78857
49.8899	1.79032
50.2149	1.792
50.5279	1.79343
50.8409	1.79529
51.1659	1.79536
51.4789	1.79686
51.791	1.79782
52.104	1.79714
52.417	1.79829
52.742	1.79854
53.055	1.79786
53.368	1.79875
53.6931	1.8
54.0051	1.79971
54.3181	1.80032
54.6311	1.80068
54.9441	1.80068
55.2692	1.79996
55.5822	1.80046
55.8952	1.80054
56.2202	1.80168
56.5332	1.80136
56.8453	1.80089
57.1583	1.802
57.4713	1.80229
57.7973	1.80343
58.1103	1.80439
58.4353	1.805
58.7484	1.80504
59.0614	1.80671
59.3904	1.80693
59.7144	1.80771
60.0454	1.80725
60.3704	1.80689
60.6825	1.80732
60.9945	1.80796
61.3075	1.80904
61.6205	1.8085
61.9455	1.80821
62.2586	1.80886
62.5716	1.80864
62.8836	1.80936
63.1976	1.80929
63.5236	1.81004
63.8486	1.81125
64.1617	1.81089
64.4747	1.81021
64.7877	1.80946
65.1127	1.81046
65.4267	1.80911
65.7528	1.80914
66.0658	1.80857
66.3948	1.80632
66.7208	1.80432
67.0488	1.80304
67.3769	1.80411
67.7019	1.80375
68.0159	1.80418
68.3279	1.80393
68.6409	1.80525
68.9659	1.80518
69.296	1.80532
69.621	1.80604
69.952	1.80764
70.277	1.80618
70.59	1.80521
70.9021	1.80461
71.2151	1.80564
71.5401	1.806
71.8531	1.80518
72.1651	1.80714
72.4781	1.80875
72.8032	1.80989
73.1152	1.81243
73.4282	1.81386
73.7412	1.813
74.0542	1.81482
74.3792	1.81339
74.6923	1.81293
75.0053	1.8145
75.3343	1.81371
75.6593	1.81279
75.9714	1.81111
76.2834	1.81304
76.5964	1.81475
76.9214	1.81632
77.2344	1.81643
77.5474	1.81836
77.8605	1.82336
78.1725	0.73368
78.4975	0.23723
78.8105	0.23208
79.1225	0.21824
79.4365	0.20077
79.7616	0.18133
80.0746	0.16799
80.3876	0.14854
80.7126	0.13601
81.0256	0.119
81.3387	0.10378
81.6527	0.09473
81.9767	0.08253
82.2897	0.07173
82.6167	0.06548
82.9297	0.05711
83.2428	0.05006
83.5678	0.04589
83.8808	0.03999
84.1938	0.0371
84.5228	0.03255
84.8469	0.02911
85.1599	0.02703
85.4729	0.02358
85.7979	0.02113
86.1109	0.01929
86.4239	0.01746
86.736	0.01601
87.049	0.01483
87.375	0.01349
87.687	0.01235
88	0.01163
88.3251	0.01071
88.6381	0.01022
88.9511	0.00953
89.2641	0.00883
89.5901	0.00845
89.9041	0.00809
90.2312	0.00748
90.5572	0.00717
90.8692	0.0068
91.1972	0.00641
91.5092	0.00623
91.8222	0.006
92.1473	0.00584
92.4633	0.00555
92.7883	0.0055
93.1023	0.00544
93.4263	0.00529
93.7394	0.0048
94.0524	0.00489
94.3784	0.00465
94.6924	0.00481
95.0194	0.00469
95.3324	0.00438
95.6455	0.00435
95.9715	0.0044
96.2985	0.00422
96.6265	0.00426
96.9415	0.0043
97.2826	0.004
97.6246	0.00394
97.9526	0.00386
98.2656	0.00394
98.5906	0.00376
98.9027	0.0038
99.2157	0.00361
99.5307	0.00364
99.8737	0.00368
100.199	0.0037
100.528	0.00359
100.855	0.00358
101.169	0.00348
101.494	0.00369
101.836	0.00379
102.18	0.00358
102.509	0.00328
102.837	0.00315
103.18	0.00323
103.524	0.0032
103.852	0.00329
104.177	0.00321
104.489	0.00313
104.805	0.00305
105.131	0.00296
105.455	0.00301
105.771	0.00295
106.111	0.00301
106.425	0.00281
106.766	0.00284
107.095	0.0028
107.424	0.00283
107.764	0.00276
108.078	0.00282
108.39	0.00284
108.72	0.00293
109.06	0.00286
109.388	0.00289
109.714	0.00284
110.029	0.00279
110.374	0.00257
110.697	0.00285
111.009	0.00271
111.337	0.00279
111.65	0.00271
111.966	0.00268
112.293	0.00278
112.636	0.00268
112.961	0.00259
113.287	0.00243
113.6	0.0027
113.929	0.00232
114.256	0.00264
114.601	0.00243
114.955	0.00259
115.287	0.00233
115.612	0.00252
115.926	0.0027
116.251	0.00256
116.58	0.000532143
116.892	0.000135714
117.221	0.000521429
117.889	1.30739
118.202	1.41754
118.528	1.4565
118.841	1.48164
119.154	1.51586
119.479	1.55011
119.793	1.57171
120.112	1.59964
120.437	1.62375
120.761	1.64
121.074	1.65875
121.401	1.67679
121.726	1.68607
122.038	1.70214
122.351	1.71371
122.664	1.72089
122.99	1.73
123.302	1.73471
123.615	1.74314
123.941	1.74975
124.253	1.75432
124.567	1.76025
124.879	1.76582
125.204	1.76964
125.517	1.772
125.831	1.77668
126.159	1.77896
126.483	1.78207
126.796	1.78564
127.109	1.78568
127.436	1.78946
127.749	1.79036
128.075	1.78993
128.388	1.79136
128.701	1.79332
129.028	1.79461
129.342	1.79621
129.684	1.79807
130.01	1.79943
130.324	1.80132
130.649	1.80139
130.962	1.8025
131.276	1.80296
131.603	1.80346
131.929	1.805
132.271	1.80636
132.585	1.80796
132.898	1.80875
133.21	1.80839
133.537	1.80879
133.881	1.80921
134.195	1.80964
134.523	1.81004
134.85	1.81111
135.174	1.81214
135.518	1.81239
135.86	1.81271
136.174	1.81357
136.499	1.81382
136.813	1.81436
137.125	1.81554
137.438	1.81614
137.763	1.81607
138.08	1.81754
138.42	1.81721
138.748	1.81721
139.074	1.81793
139.402	1.8195
139.714	1.81989
140.029	1.82025
140.371	1.82146
140.699	1.82279
141.025	1.82336
141.351	1.82293
141.666	1.82314
141.991	1.82139
142.304	1.823
142.617	1.82389
142.943	1.82571
143.269	1.82561
143.597	1.82704
143.909	1.82646
144.222	1.82871
144.537	1.83004
144.863	1.82896
145.191	1.82846
145.516	1.82832
145.828	1.82843
146.144	1.82839
146.472	1.82811
146.797	1.82789
147.125	1.82829
147.449	1.82964
147.783	1.82986
148.11	1.83061
148.435	1.82943
148.749	1.82857
149.073	1.829
149.387	1.82871
149.7	1.82861
150.027	1.82986
150.353	1.83225
150.671	1.8325
151.009	1.83314
151.323	1.83268
151.648	1.83282
151.961	1.83357
152.275	1.83493
152.6	1.83404
152.912	1.83493
153.229	1.83564
153.55	1.83846
153.864	1.83889
154.191	1.83957
154.503	1.83971
154.846	1.83771
155.188	1.83814
155.502	1.83993
155.815	1.83914
156.14	1.83914
156.453	1.84021
156.766	1.83996
157.08	1.84107
157.409	1.84054
157.762	1.83079
158.075	0.90743
158.418	0.25584
158.732	0.23113
159.057	0.22841
159.373	0.2064
159.699	0.18684
160.023	0.16653
160.337	0.15336
160.65	0.13459
160.976	0.12308
161.289	0.10732
161.616	0.09371
161.959	0.08163
162.276	0.07461
162.616	0.06507
162.941	0.05701
163.254	0.05181
163.567	0.04579
163.882	0.04006
164.207	0.03683
164.535	0.03268
164.859	0.02887
165.191	0.02576
165.533	0.02383
165.876	0.02149
166.203	0.01928
166.515	0.01731
166.844	0.01624
167.172	0.0149
167.499	0.01365
167.812	0.01284
168.153	0.01188
168.465	0.01066
168.781	0.01017
169.105	0.00964
169.434	0.00921
169.758	0.00847
170.071	0.00821
170.385	0.00803
170.711	0.00738
171.026	0.00723
171.351	0.00676
171.664	0.0067
171.978	0.0066
172.304	0.00634
172.649	0.00598
172.974	0.00577
173.299	0.0057
173.629	0.00555
173.97	0.0055
174.3	0.00519
174.612	0.00529
174.938	0.00488
175.251	0.00492
175.579	0.00497
175.891	0.00473
176.204	0.00476
176.528	0.00488
176.842	0.00453
177.154	0.00459
177.468	0.0046
177.795	0.00454
178.12	0.00446
178.436	0.0044
178.761	0.00434
179.074	0.00441
179.4	0.00428
179.714	0.00418
180.057	0.00416
180.382	0.0042
180.695	0.00396
181.01	0.0041
181.335	0.00379
181.647	0.00405
181.972	0.00391
182.301	0.00375
182.613	0.00379
182.927	0.00374
183.242	0.00377
183.582	0.00358
183.91	0.00356
184.236	0.00365
184.549	0.00357
184.877	0.00354
185.202	0.00353
185.533	0.00355
185.845	0.00344
186.171	0.00352
186.485	0.00359
186.813	0.00371
187.138	0.00331
187.468	0.00341
187.794	0.00339
188.12	0.00331
188.434	0.00327
188.759	0.0034
189.073	0.00317
189.414	0.00323
189.728	0.00324
190.041	0.00304
190.367	0.00332
190.681	0.0032
191.008	0.00315
191.335	0.00309
191.665	0.00306
191.99	0.00292
192.302	0.00315
192.629	0.00283
192.957	0.00305
193.27	0.00303
193.597	0.00305
193.91	0.00298
194.237	0.00298
194.564	0.00295
194.876	0.003
195.218	0.00304
195.535	0.00283
195.861	0.00284
196.187	0.00106
196.499	0.000178571
196.829	0.00201
197.151	0.00271
197.486	0.4973
197.81	1.39479
198.137	1.43218
198.449	1.47096
198.763	1.50514
199.089	1.52857
199.416	1.56039
199.729	1.58914
200.071	1.61514
200.399	1.63154
200.725	1.65418
201.038	1.67421
201.366	1.68514
201.679	1.70143
202.006	1.71525
202.32	1.72264
202.645	1.73396
202.974	1.74371
203.299	1.75036
203.627	1.7575
203.941	1.76332
204.253	1.76829
204.579	1.77411
204.905	1.779
205.219	1.78146
205.531	1.78686
205.845	1.78957
206.17	1.79168
206.484	1.79529
206.81	1.79746
207.138	1.79936
207.451	1.80175
207.766	1.80246
208.09	1.80557
208.433	1.80625
208.746	1.80786
209.071	1.81104
209.384	1.811
209.696	1.81307
210.024	1.81457
210.338	1.81525
210.68	1.81689
211.009	1.81893
211.333	1.8195
211.646	1.82104
211.959	1.82232
212.286	1.82304
212.611	1.82432
212.924	1.82489
213.254	1.82471
213.579	1.82632
213.894	1.8275
214.219	1.82929
214.564	1.82771
214.889	1.82807
215.202	1.82736
215.516	1.82782
215.841	1.82904
216.153	1.83132
216.495	1.83189
216.809	1.83154
217.138	1.83261
217.478	1.83243
217.791	1.8315
218.105	1.83246
218.417	1.83207
218.744	1.833
219.056	1.83193
219.369	1.83318
219.694	1.83357
220.007	1.83418
220.321	1.83468
220.649	1.83564
220.975	1.83525
221.291	1.83504
221.616	1.83621
221.928	1.83657
222.256	1.83682
222.58	1.83775
222.925	1.83657
223.253	1.83682
223.565	1.83757
223.878	1.83904
224.203	1.839
224.517	1.83889
224.843	1.83986
225.158	1.83957
225.499	1.83971
225.826	1.84007
226.152	1.84039
226.481	1.84214
226.793	1.84225
227.106	1.84214
227.422	1.84182
227.747	1.84189
228.071	1.84132
228.417	1.84129
228.731	1.8415
229.058	1.84182
229.384	1.84143
229.697	1.84
230.021	1.84061
230.365	1.84043
230.695	1.84011
231.023	1.84304
231.348	1.84139
231.662	1.84064
231.989	1.84443
232.317	1.84404
232.631	1.84325
232.956	1.84182
233.282	1.84307
233.625	1.84293
233.938	1.84543
234.252	1.84379
234.578	1.84382
234.905	1.84379
235.218	1.84411
235.56	1.84596
235.874	1.84711
236.216	1.84739
236.53	1.84732
236.857	1.84757
237.185	1.84629
237.511	1.84661
237.824	1.84189
238.149	1.32968
238.481	0.30396
238.809	0.23733
239.135	0.23691
239.448	0.20689
239.789	0.19385
240.117	0.17215
240.442	0.153
240.773	0.13426
241.098	0.12485
241.411	0.10841
241.724	0.09467
242.05	0.08659
242.381	0.07556
242.725	0.06596
243.05	0.05777
243.376	0.05288
243.689	0.0464
244.019	0.04101
244.344	0.03768
244.658	0.03346
244.984	0.02959
245.309	0.02728
245.637	0.02445
245.966	0.02191
246.294	0.01979
246.608	0.01851
246.932	0.01687
247.245	0.01529
247.56	0.01434
247.886	0.0135
248.213	0.01216
248.527	0.01176
248.852	0.01081
249.167	0.01016
249.491	0.00972
249.809	0.00927
250.131	0.00861
250.444	0.00838
250.771	0.00791
251.083	0.00761
251.397	0.00745
251.72	0.00694
252.033	0.00698
252.361	0.00656
252.674	0.0064
253.017	0.00602
253.329	0.00587
253.643	0.00597
253.968	0.00561
254.281	0.00561
254.594	0.00562
254.906	0.0054
255.231	0.00525
255.544	0.00526
255.889	0.00512
256.216	0.00501
256.557	0.00267
256.888	0.00227
257.213	0.01353
257.542	0.00552
257.869	0.00486
258.181	0.00458
258.509	0.00462
258.836	0.00449
259.15	0.00441
259.475	0.00448
259.789	0.00425
260.114	0.00439
260.442	0.00426
260.755	0.00414
261.068	0.00408
261.393	0.00408
261.724	0.00395
262.049	0.00416
262.361	0.00391
262.677	0.00396
263.002	0.00399
263.343	0.00393
263.686	0.00394
264.016	0.00404
264.344	0.00381
264.685	0.00384
265.013	0.00391
265.342	0.00393
265.654	0.00384
265.984	0.0037
266.309	0.00351
266.637	0.00368
266.978	0.00366
267.323	0.00374
267.648	0.00357
267.961	0.00344
268.291	0.00337
268.618	0.00362
268.93	0.00357
269.255	0.00337
269.584	0.00355
269.911	0.00338
270.227	0.00346
270.553	0.00346
270.878	0.00313
271.192	0.0032
271.52	0.00349
271.846	0.00319
272.158	0.00315
272.471	0.0032
272.783	0.0033
273.096	0.0034
273.423	0.00329
273.737	0.00317
274.062	0.00306
274.374	0.00296
274.687	0.00328
275.031	0.00308
275.356	0.00286
275.686	0.0031
276.012	0.00321
276.34	0.000367857
276.654	0.00123
276.98	0.00222
277.31	0.000307143
277.947	1.38646
278.272	1.43139
278.601	1.4685
278.914	1.50564
279.239	1.52879
279.553	1.56186
279.866	1.59282
280.192	1.61139
280.504	1.63771
280.817	1.66211
281.145	1.67571
281.457	1.69414
281.785	1.711
282.128	1.72093
282.441	1.73321
282.781	1.74504
283.111	1.75511
283.437	1.76018
283.75	1.76768
284.075	1.77564
284.406	1.77879
284.731	1.78571
285.059	1.78979
285.388	1.79254
285.729	1.79604
286.074	1.79921
286.387	1.80279
286.711	1.80579
287.041	1.80711
287.354	1.81021
287.695	1.81171
288.024	1.81393
288.352	1.81589
288.679	1.81804
289.007	1.81946
289.319	1.82164
289.632	1.82321
289.958	1.82429
290.288	1.82539
290.612	1.82564
290.94	1.82679
291.27	1.82779
291.596	1.82932
291.926	1.82996
292.251	1.83254
292.58	1.83432
292.905	1.83493
293.218	1.83489
293.531	1.83539
293.859	1.83779
294.172	1.83782
294.499	1.83875
294.842	1.83979
295.168	1.84071
295.496	1.842
295.822	1.84536
296.136	1.84482
296.462	1.84432
296.791	1.84486
297.103	1.84404
297.431	1.84461
297.743	1.84421
298.069	1.84475
298.396	1.84432
298.709	1.84296
299.021	1.84418
299.333	1.84407
299.646	1.84593
299.958	1.84532
300.271	1.84621
300.596	1.84514
300.909	1.84482
301.222	1.84421
301.547	1.84296
301.875	1.84436
302.205	1.845
302.53	1.8445
302.845	1.84471
303.171	1.84379
303.483	1.84436
303.809	1.84657
304.14	1.84718
304.465	1.84832
304.78	1.84821
305.104	1.84854
305.447	1.84689
305.76	1.84775
306.073	1.84861
306.4	1.84682
306.727	1.84625
307.04	1.84871
307.368	1.84686
307.68	1.84707
307.993	1.84571
308.318	1.84739
308.63	1.84704
308.944	1.84686
309.256	1.84936
309.582	1.84836
309.895	1.84932
310.223	1.84857
310.55	1.84889
310.864	1.84996
311.179	1.84996
311.504	1.84982
311.829	1.84961
312.141	1.84996
312.455	1.85021
312.77	1.84954
313.111	1.84939
313.435	1.84982
313.764	1.85082
314.09	1.85132
314.403	1.85186
314.73	1.85268
315.042	1.85371
315.371	1.85418
315.684	1.85546
316.01	1.85446
316.323	1.85229
316.651	1.85296
316.963	1.85336
317.29	1.85361
317.617	1.85293
318.257	0.28364
318.882	0.23207
319.209	0.21813
319.536	0.2008
320.176	0.16703
320.847	0.12941
321.16	0.09081
321.487	0.10904
321.799	-0.01094
331.687	0.03486
332.312	0.02787
332.626	0.02699
333.278	0.02038
333.608	0.01925
334.245	0.01425
334.575	0.01435
334.9	0.01332
335.213	0.01236
335.525	0.0116
335.838	0.01081
336.166	0.0098
336.479	0.00968
336.819	0.00895
337.133	0.00797
337.445	0.00786
337.759	0.00784
338.083	0.007
338.396	0.00682
338.722	0.0068
339.034	0.00646
339.347	0.00637
339.678	0.00637
340.003	0.00589
340.317	0.00533
340.641	0.00539
340.986	0.00532
341.298	0.0053
341.626	0.00481
341.94	0.0047
342.264	0.00509
342.576	0.00475
342.891	0.00488
343.204	0.00466
343.529	0.00434
343.842	0.00438
344.155	0.00436
344.483	0.00385
344.807	0.00401
345.121	0.00408
345.434	0.00463
345.759	0.00469
346.072	0.00427
346.386	0.00411
346.717	0.00397
347.054	0.00382
347.368	0.00423
347.68	0.0042
347.992	0.00413
348.318	0.0035
348.631	0.00323
348.956	0.00369
349.269	0.00409
349.613	0.00412
349.927	0.004
350.254	0.00397
350.567	0.00384
350.891	0.00384
351.206	0.00311
351.532	0.00339
351.845	0.00309
352.158	0.00364
352.483	0.00372
352.795	0.00376
353.108	0.00359
353.454	0.00353
353.776	0.00316
354.106	0.00323
354.449	0.00324
354.776	0.00307
355.121	0.00305
355.449	0.00343
355.776	0.00393
356.101	-0.00141
356.43	-0.00627
356.757	-0.000196429
357.07	-0.000382143
357.384	-0.02981
357.709	0.4551
358.023	1.42775
358.349	1.47214
358.663	1.50686
358.99	1.52775
359.316	1.56229
359.646	1.59446
359.972	1.62221
360.286	1.63996
360.61	1.66229
360.923	1.67718
361.236	1.69475
361.549	1.71079
361.876	1.72086
362.201	1.73236
362.514	1.744
362.827	1.75086
363.139	1.75854
363.452	1.76704
363.764	1.77168
364.089	1.77914
364.405	1.78186
364.745	1.78907
365.088	1.79454
365.401	1.79936
365.713	1.80246
366.038	1.80475
366.352	1.807
366.71	1.80957
367.086	1.812
367.412	1.81393
367.724	1.81414
368.037	1.81593
368.349	1.81904
368.676	1.81968
369.002	1.82204
369.315	1.82411
369.643	1.82571
369.956	1.82804
370.268	1.82861
370.595	1.83029
370.925	1.83118
371.265	1.83418
371.578	1.8355
371.891	1.83614
372.216	1.83829
372.543	1.83861
372.856	1.83889
373.186	1.83996
373.529	1.83868
373.854	1.83911
374.183	1.83971
374.509	1.84004
374.836	1.84146
375.166	1.84164
375.478	1.84132
375.806	1.84171
376.132	1.84207
376.445	1.84371
376.772	1.84557
377.085	1.84646
377.399	1.84529
377.723	1.84582
378.054	1.84839
378.378	1.85129
378.708	1.85104
379.021	1.85057
379.333	1.85154
379.662	1.85114
379.987	1.85132
380.299	1.84925
380.629	1.85018
380.953	1.84854
381.28	1.85089
381.593	1.84975
381.905	1.84814
382.218	1.849
382.543	1.84804
382.857	1.84811
383.169	1.84939
383.495	1.84879
383.809	1.84861
384.122	1.85029
384.448	1.85032
384.761	1.85143
385.089	1.85229
385.415	1.85111
385.727	1.85118
386.04	1.84793
386.365	1.84714
386.694	1.84964
387.007	1.85011
387.333	1.85114
387.663	1.84886
387.975	1.85193
388.319	1.85396
388.644	1.85368
388.957	1.85357
389.298	1.85439
389.612	1.85407
389.938	1.85471
390.252	1.85336
390.578	1.854
390.906	1.85425
391.221	1.85568
391.546	1.85668
391.873	1.85821
392.2	1.85864
392.528	1.85954
392.841	1.86014
393.167	1.86154
393.481	1.86407
393.794	1.8625
394.106	1.86218
394.418	1.86193
394.743	1.8595
395.074	1.85971
395.398	1.85939
395.711	1.85907
396.039	1.85971
396.367	1.86054
396.694	1.86071
397.02	1.85982
397.349	1.85796
397.677	1.83007
397.99	1.65307
398.318	0.2292
398.643	0.25866
398.973	0.23909
399.299	0.2126
399.612	0.19334
399.939	0.17249
400.267	0.15902
400.594	0.13938
400.922	0.12194
401.234	0.10905
401.548	0.09929
401.872	0.08281
402.185	0.0694
402.498	0.06304
402.826	0.05692
403.139	0.05297
403.464	0.04818
403.776	0.04369
404.104	0.03791
404.416	0.03351
404.745	0.0302
405.071	0.02776
405.384	0.02462
405.709	0.02212
406.022	0.02051
406.335	0.01879
406.648	0.01752
406.973	0.01561
407.287	0.01458
407.599	0.01394
407.925	0.01262
408.253	0.01157
408.566	0.01099
408.879	0.01034
409.204	0.00977
409.517	0.00929
409.83	0.00878
410.155	0.00831
410.468	0.00817
410.781	0.00764
411.095	0.00749
411.42	0.00711
411.733	0.0069
412.046	0.00664
412.358	0.00629
412.683	0.00634
412.996	0.00617
413.309	0.00604
413.622	0.00578
413.949	0.00582
414.274	0.00539
414.589	0.00539
414.917	0.00524
415.241	0.00506
415.554	0.00538
415.867	0.00477
416.18	0.00491
416.522	0.00466
416.836	0.00474
417.161	0.00458
417.474	0.00468
417.786	0.0046
418.1	0.00473
418.424	0.00451
418.738	0.00456
419.05	0.00454
419.375	0.00429
419.704	0.0041
420.018	0.00421
420.342	0.00428
420.655	0.00434
420.968	0.00438
421.281	0.00439
421.593	0.00436
421.906	0.0046
422.231	0.0043
422.544	0.004
422.856	0.00398
423.181	0.00403
423.51	0.00388
423.823	0.00382
424.136	0.00383
424.461	0.00382
424.774	0.00391
425.086	0.00378
425.399	0.0036
425.724	0.00368
426.038	0.00351
426.351	0.00373
426.691	0.00369
427.022	0.00354
427.347	0.00369
427.659	0.00338
427.972	0.00359
428.3	0.00334
428.614	0.00359
428.939	0.00345
429.251	0.00356
429.565	0.00361
429.877	0.00341
430.203	0.00336
430.516	0.0034
430.843	0.0033
431.156	0.00331
431.481	0.00319
431.794	0.00306
432.107	0.00307
432.42	0.00321
432.748	0.00339
433.073	0.00323
433.386	0.0032
433.7	0.00335
434.025	0.00344
434.338	0.00284
434.664	0.00448
434.977	0.00571
435.29	0.000610714
435.616	0.00364
435.929	-0.000175
436.242	0.00424
436.567	0.00395
436.88	0.00258
437.193	-0.00299
437.519	-0.02214
438.145	1.38732
438.457	1.45261
438.783	1.4755
439.096	1.5095
439.422	1.54368
439.734	1.56479
440.047	1.59875
440.36	1.61711
440.686	1.63825
441.03	1.66021
441.342	1.6775
441.667	1.688
441.98	1.70318
442.293	1.71854
442.606	1.72721
442.933	1.73868
443.246	1.75175
443.571	1.75468
443.883	1.76529
444.197	1.769
444.524	1.77868
444.837	1.78457
445.15	1.78632
445.474	1.7905
445.789	1.79875
446.117	1.80311
446.432	1.80632
446.758	1.80957
447.084	1.81421
447.412	1.81539
447.74	1.81782
448.064	1.82029
448.377	1.8225
448.691	1.82257
449.033	1.82039
449.346	1.82061
449.675	1.82343
449.999	1.82864
450.311	1.83161
450.654	1.83457
450.967	1.83618
451.293	1.83864
451.605	1.84046
451.919	1.83982
452.247	1.83954
452.56	1.84146
452.885	1.84271
453.198	1.84196
453.511	1.84196
453.839	1.84111
454.164	1.84382
454.478	1.84479
454.807	1.84496
455.131	1.84564
455.474	1.84543
455.787	1.847
456.1	1.84789
456.428	1.84929
456.753	1.84886
457.065	1.84882
457.378	1.84861
457.691	1.84811
458.016	1.84993
458.329	1.84939
458.642	1.84886
458.956	1.84868
459.281	1.84932
459.593	1.85046
459.906	1.85057
460.22	1.85064
460.544	1.85125
460.857	1.85196
461.17	1.85043
461.498	1.85146
461.81	1.85193
462.138	1.85093
462.463	1.85054
462.791	1.85018
463.105	1.85139
463.433	1.85139
463.76	1.85107
464.073	1.85043
464.398	1.84961
464.71	1.84786
465.025	1.84664
465.351	1.84657
465.664	1.84607
465.99	1.84425
466.304	1.84386
466.628	1.84411
466.959	1.84329
467.285	1.84179
467.63	1.84207
467.954	1.84246
468.267	1.84293
468.58	1.84229
468.893	1.84329
469.219	1.84171
469.547	1.84129
469.861	1.84
470.186	1.8425
470.498	1.84175
470.811	1.84125
471.123	1.84211
471.448	1.84354
471.765	1.84243
472.089	1.84314
472.402	1.84596
472.728	1.84286
473.04	1.84143
473.353	1.84057
473.665	1.84125
473.978	1.84186
474.303	1.84264
474.616	1.84143
474.929	1.84007
475.242	1.83979
475.567	1.84182
475.88	1.84043
476.193	1.83879
476.518	1.84082
476.831	1.83939
477.162	1.83861
477.487	1.83693
477.8	1.83064
478.125	0.27341
478.438	0.25669
478.751	0.23638
479.076	0.21497
479.389	0.1963
479.702	0.1812
480.015	0.16198
480.34	0.14405
480.653	0.1318
480.967	0.11503
481.292	0.10508
481.604	0.09148
481.917	0.07982
482.23	0.07289
482.557	0.06337
482.87	0.05561
483.183	0.05086
483.508	0.04461
483.825	0.04089
484.149	0.03629
484.492	0.03198
484.804	0.0281
485.148	0.02539
485.474	0.0234
485.788	0.02111
486.114	0.01895
486.428	0.01773
486.771	0.01614
487.097	0.01468
487.41	0.01393
487.722	0.01291
488.048	0.0118
488.36	0.01136
488.674	0.01023
489	0.00991
489.343	0.00915
489.656	0.00861
489.968	0.00831
490.296	0.00782
490.609	0.00771
490.933	0.00734
491.247	0.00702
491.573	0.00665
491.915	0.00639
492.229	0.00613
492.544	0.00621
492.884	0.00576
493.197	0.00571
493.522	0.00571
493.838	0.0054
494.162	0.00527
494.475	0.00521
494.787	0.00504
495.1	0.00483
495.441	0.00498
495.754	0.00493
496.066	0.00489
496.379	0.00461
496.704	0.00466
497.018	0.00445
497.33	0.00436
497.643	0.00443
497.969	0.00434
498.284	0.00436
498.596	0.0043
498.921	0.00434
499.25	0.00423
499.563	0.00427
499.888	0.00402
500.216	0.00408
500.528	0.00406
500.841	0.0041
501.154	0.00389
501.479	0.00388
501.792	0.00403
502.105	0.00387
502.43	0.00376
502.743	0.00379
503.056	0.00395
503.369	0.00382
503.695	0.00372
504.008	0.0037
504.334	0.00357
504.646	0.00369
504.96	0.00366
505.291	0.00356
505.615	0.00364
505.943	0.00361
506.269	0.00355
506.611	0.00352
506.924	0.00339
507.24	0.00346
507.565	0.0036
507.891	0.00346
508.203	0.00343
508.532	0.0032
508.859	0.00399
509.187	0.00474
509.513	0.00353
509.841	0.00382
510.17	0.00315
510.498	0.00323
510.81	0.00316
511.135	0.00216
511.462	0.0037
511.792	0.00314
512.104	0.00294
512.448	0.0032
512.76	0.00303
513.085	0.00293
513.398	0.00308
513.745	0.00312
514.068	0.00316
514.38	0.00306
514.694	0.00291
515.019	0.00285
515.364	0.00307
515.678	0.00298
516.004	0.0029
516.317	0.00304
516.642	0.0028
516.955	0.00314
517.285	0.00313
517.61	-0.000196429
517.937	-0.01111
518.25	0.33811
518.565	1.41364
518.89	1.46161
519.202	1.48625
519.515	1.52004
519.84	1.555
520.153	1.57504
520.466	1.60471
520.78	1.62407
521.104	1.64954
521.418	1.67089
521.731	1.68518
522.055	1.70179
522.368	1.71561
522.682	1.72382
523.008	1.73629
523.32	1.74839
523.632	1.75425
523.946	1.76143
524.272	1.76807
524.584	1.77236
524.897	1.77954
525.223	1.78439
525.536	1.78864
525.848	1.79321
526.19	1.79754
526.518	1.79964
526.844	1.80296
527.174	1.80714
527.501	1.80889
527.813	1.81214
528.126	1.81286
528.453	1.81418
528.78	1.81496
529.107	1.81761
529.42	1.81854
529.747	1.81936
530.061	1.82082
530.386	1.8235
530.699	1.82325
531.025	1.82432
531.353	1.82468
531.665	1.82529
531.979	1.82657
532.305	1.82514
532.618	1.82546
532.944	1.82668
533.258	1.82689
533.571	1.82864
533.898	1.82868
534.212	1.82789
534.537	1.82789
534.866	1.82871
535.179	1.82982
535.506	1.831
535.832	1.83057
536.146	1.83039
536.471	1.8305
536.799	1.83064
537.127	1.83032
537.455	1.83132
537.782	1.83129
538.111	1.83157
538.437	1.83064
538.75	1.83164
539.063	1.83254
539.388	1.83318
539.701	1.83414
540.013	1.83507
540.338	1.83375
540.652	1.83436
540.982	1.83354
541.309	1.83446
541.635	1.83461
541.963	1.83486
542.291	1.83496
542.603	1.83475
542.929	1.83396
543.242	1.83432
543.567	1.83446
543.88	1.83468
544.193	1.83557
544.52	1.83607
544.835	1.83664
545.161	1.83675
545.488	1.83807
545.8	1.83861
546.116	1.83821
546.456	1.83857
546.768	1.83936
547.096	1.83975
547.42	1.83971
547.733	1.84021
548.062	1.84086
548.388	1.83989
548.701	1.84036
549.014	1.84111
549.342	1.84296
549.654	1.84321
549.98	1.84211
550.293	1.84182
550.618	1.84089
550.949	1.84171
551.274	1.84239
551.587	1.842
551.902	1.84211
552.227	1.84093
552.539	1.84111
552.853	1.84061
553.165	1.84229
553.49	1.84296
553.803	1.842
554.116	1.84186
554.441	1.84182
554.753	1.84254
555.066	1.84254
555.379	1.84207
555.692	1.84111
556.019	1.84207
556.345	1.84282
556.674	1.83786
556.999	1.83782
557.328	1.83582
557.645	1.11332
557.969	0.25394
558.294	0.23119
558.607	0.2629
558.92	0.23862
559.234	0.19847
559.558	0.17612
559.87	0.16217
560.183	0.14304
560.495	0.13182
560.839	0.11583
561.196	0.10044
561.509	0.08813
561.824	0.08025
562.149	0.0702
562.462	0.06148
562.787	0.05374
563.099	0.04933
563.414	0.0434
563.738	0.03985
564.051	0.03513
564.364	0.03106
564.677	0.02893
565.002	0.02553
565.315	0.02295
565.627	0.02139
565.94	0.01905
566.265	0.01741
566.578	0.01628
566.891	0.01492
567.204	0.01407
567.529	0.01286
567.856	0.0118
568.169	0.0111
568.483	0.01033
568.796	0.00933
569.124	0.00912
569.436	0.00873
569.761	0.00838
570.074	0.00812
570.387	0.00759
570.713	0.00687
571.041	0.00689
571.354	0.00678
571.679	0.00644
571.993	0.0064
572.305	0.00595
572.618	0.00585
572.944	0.00586
573.256	0.00563
573.57	0.00545
573.896	0.00521
574.225	0.00505
574.55	0.00493
574.911	0.00495
575.225	0.00512
575.549	0.00469
575.863	0.00478
576.187	0.00462
576.5	0.00444
576.813	0.00482
577.126	0.00454
577.452	0.00443
577.784	0.00444
578.124	0.00436
578.466	0.00433
578.794	0.00413
579.107	0.00403
579.432	0.00405
579.745	0.00412
580.06	0.00408
580.384	0.00383
580.697	0.00388
581.01	0.00384
581.336	0.00374
581.648	0.00381
581.961	0.00391
582.274	0.00388
582.586	0.00357
582.911	0.00378
583.224	0.00368
583.55	0.00375
583.862	0.0036
584.19	0.00377
584.518	0.00359
584.835	0.0033
585.16	0.00349
585.472	0.00345
585.798	0.00335
586.113	0.00339
586.438	0.00383
586.752	0.00345
587.064	0.00298
587.391	0.00343
587.719	0.00333
588.048	0.00322
588.372	0.00334
588.781	0.0033
589.109	0.00324
589.439	0.00319
589.76	0.00314
590.104	0.00307
590.416	0.00317
590.73	0.0032
591.055	0.00305
591.383	0.00305
591.696	0.00298
592.014	0.00314
592.338	0.00299
592.663	0.0031
592.978	0.00309
593.302	0.00339
593.615	0.00296
593.943	0.00352
594.271	0.00412
594.595	0.00386
594.909	0.00381
595.237	0.00286
595.55	0.000839286
595.876	-0.00359
596.189	-0.000735714
596.514	-0.00105
596.826	0.00116
597.138	-0.00291
597.764	1.34236
598.093	1.45861
598.419	1.49507
598.746	1.51811
599.072	1.5525
599.401	1.58436
599.728	1.61696
600.041	1.63589
600.354	1.66236
600.679	1.68521
600.993	1.69975
601.306	1.71657
601.632	1.72714
601.944	1.74139
602.257	1.75382
602.582	1.76007
602.894	1.77086
603.208	1.77907
603.521	1.78389
603.834	1.79236
604.146	1.79664
604.472	1.80293
604.784	1.80743
605.098	1.80896
605.422	1.81282
605.735	1.81614
606.048	1.81786
606.377	1.82043
606.704	1.82264
607.031	1.82318
607.344	1.82604
607.669	1.82829
607.982	1.82943
608.294	1.83068
608.61	1.83021
608.932	1.83125
609.246	1.83425
609.558	1.8355
609.871	1.83564
610.183	1.83789
610.497	1.83821
610.823	1.83996
611.149	1.84039
611.462	1.84043
611.774	1.84036
612.099	1.84089
612.413	1.84189
612.725	1.84189
613.05	1.84214
613.38	1.84268
613.705	1.84229
614.019	1.84382
614.333	1.84507
614.657	1.846
614.987	1.84586
615.299	1.84596
615.611	1.84675
615.923	1.84854
616.248	1.84982
616.561	1.85
616.875	1.85104
617.2	1.85171
617.528	1.85164
617.841	1.85214
618.154	1.85171
618.481	1.85032
618.806	1.85207
619.12	1.85229
619.433	1.85164
619.758	1.85186
620.071	1.85275
620.386	1.85211
620.712	1.85371
621.024	1.85379
621.337	1.85364
621.649	1.85357
621.975	1.85218
622.287	1.85279
622.6	1.85239
622.927	1.85154
623.241	1.85329
623.566	1.85311
623.897	1.85296
624.221	1.85343
624.534	1.85329
624.848	1.85436
625.173	1.85314
625.485	1.85446
625.798	1.85507
626.124	1.85518
626.437	1.85482
626.765	1.8545
627.079	1.85357
627.407	1.85521
627.731	1.85468
628.045	1.85368
628.357	1.85404
628.715	1.85393
629.043	1.85293
629.368	1.85236
629.682	1.85179
630.009	1.85139
630.323	1.85179
630.647	1.85189
630.961	1.85154
631.273	1.85114
631.587	1.85182
631.911	1.85111
632.226	1.85118
632.552	1.85064
632.864	1.85018
633.177	1.85046
633.502	1.85064
633.816	1.85143
634.142	1.85036
634.455	1.85032
634.768	1.85154
635.093	1.85132
635.407	1.85104
635.734	1.84911
636.047	1.85039
636.372	1.8505
636.703	1.84839
637.028	1.85389
637.34	1.85129
637.654	1.85014
637.966	1.83843
638.28	0.28688
638.604	0.2435
638.918	0.2552
639.234	0.22584
639.557	0.20172
639.87	0.18703
640.182	0.16641
640.525	0.14748
640.851	0.13542
641.179	0.11836
641.492	0.10314
641.804	0.09406
642.129	0.08133
642.443	0.07171
642.755	0.06523
643.069	0.05732
643.393	0.05006
643.707	0.04618
644.02	0.04038
644.347	0.03579
644.673	0.03301
645.004	0.02924
645.328	0.0261
645.642	0.02415
645.969	0.02157
646.281	0.01948
646.607	0.01818
646.919	0.01663
647.232	0.01506
647.546	0.01453
647.871	0.01326
648.184	0.0118
648.497	0.01122
648.839	0.01072
649.153	0.00984
649.478	0.00939
649.791	0.0088
650.116	0.00867
650.43	0.0082
650.743	0.00735
651.055	0.00739
651.38	0.00723
651.693	0.00696
652.006	0.00681
652.332	0.00656
652.644	0.00636
652.958	0.00617
653.287	0.00596
653.612	0.00586
653.924	0.00574
654.237	0.00557
654.563	0.0055
654.876	0.00554
655.201	0.00507
[truncated: 520 more rows]

## Sheet: Figure 4d
Light intensity (mW/cm2)	Photovoltage (v)
0.1804	5
0.3017	5.48
0.6024	7.0639
1.284	9.52
3.696	15.622
14.296	20.958
24.336	22.4
34.796	23.7
47.551	24.1
56.224	24.13
78.296	24.19
89.3	24.81
102	24.8
119.2	25
137.12	25.1
204.08	25.841

## Sheet: Figure 5b
θ(°）	Current density (nA/cm2)
0.00134	-0.84951								channels between neighboring electrodes areas of 0.148 cm2
0.49499	-0.84498
0.96955	-0.84685
1.41411	-0.84839
1.88867	-0.84871
2.36323	-0.84583
2.82961	-0.84341
3.30144	-0.8439
3.77327	-0.84372
4.2451	-0.84495
4.73876	-0.84461
5.21059	-0.84427
5.68515	-0.84719
6.15698	-0.84636
6.62063	-0.84444
7.08701	-0.84412
7.55884	-0.84422
8.03067	-0.84249
8.49978	-0.842
8.99616	-0.84135
9.46799	-0.84128
9.93437	-0.84216
10.4035	-0.84435
10.8617	-0.84382
11.3062	-0.84248
11.8053	-0.84125
12.3235	-0.83967
12.7926	-0.83165
13.2945	-0.82679
13.7663	-0.82377
14.2381	-0.82405
14.6882	-0.82585
15.16	-0.82446
15.6318	-0.82338
16.1009	-0.82929
16.57	-0.83648
17.0337	-0.83395
17.5082	-0.82202
17.9801	-0.81731
18.4546	-0.81314
18.9237	-0.80838
19.4228	-0.80266
19.8974	-0.79658
20.3501	-0.79218
20.822	-0.79311
21.2911	-0.79124
21.7629	-0.78232
22.2429	-0.7773
22.6875	-0.77295
23.1621	-0.76819
23.6366	-0.76737
24.1084	-0.76203
24.5803	-0.75789
25.0794	-0.75288
25.5539	-0.75139
26.0258	-0.75106
26.4949	-0.74945
26.9667	-0.74732
27.4113	-0.74389
27.8858	-0.74244
28.3604	-0.74116
28.8295	-0.73782
29.3041	-0.73705
29.8059	-0.73732
30.2777	-0.7374
30.7495	-0.73799
31.2487	-0.73603
31.7259	-0.73185
32.1951	-0.72548
32.6942	-0.72515
33.1578	-0.72472
33.6351	-0.72403
34.1015	-0.72289
34.5842	-0.72239
35.0342	-0.72256
35.5061	-0.72352
35.9806	-0.72336
36.4852	-0.72254
36.9543	-0.71822
37.4261	-0.71762
37.898	-0.71688
38.3643	-0.71634
38.8334	-0.71616
39.3353	-0.71408
39.8044	-0.71265
40.2707	-0.71202
40.7371	-0.71119
41.2062	-0.71038
41.6726	-0.70971
42.1472	-0.70715
42.6463	-0.70623
43.1181	-0.70435
43.5927	-0.70455
44.0509	-0.7042
44.5254	-0.70371
44.9973	-0.70472
45.5073	-0.71051
45.9791	-0.71057
46.4455	-0.70738
46.9146	-0.70254
47.411	-0.70242
47.891	-0.70353
48.3628	-0.70293
48.8537	-0.70188
49.3228	-0.70421
49.7974	-0.7064
50.2665	-0.70623
50.7383	-0.70435
51.2075	-0.70255
51.6711	-0.70225
52.1429	-0.70422
52.6175	-0.70561
53.1084	-0.70542
53.583	-0.70527
54.0548	-0.70598
54.5239	-0.70675
54.9985	-0.70555
55.4703	-0.70756
55.9367	-0.71172
56.4303	-0.71345
56.8967	-0.71411
57.3385	-0.71732
57.8049	-0.71908
58.274	-0.71773
58.7731	-0.71839
59.2531	-0.71818
59.7223	-0.71662
60.1886	-0.7186
60.6577	-0.72012
61.1596	-0.72632
61.6232	-0.72957
62.0978	-0.73015
62.5723	-0.73059
63.0742	-0.73265
63.546	-0.73652
64.0151	-0.73818
64.4842	-0.74845
64.9861	-0.74304
65.4442	-0.74518
65.9161	-0.75204
66.3852	-0.75095
66.9006	-0.75382
67.3616	-0.75707
67.8361	-0.75996
68.3134	-0.76638
68.7798	-0.77108
69.2489	-0.78156
69.7589	-0.78443
70.2689	-0.78203
70.738	-0.77472
71.2071	-0.77581
71.6762	-0.7818
72.1754	-0.78484
72.6554	-0.78832
73.1245	-0.79693
73.569	-0.80192
74.0409	-0.80705
74.5591	-0.80339
75.0309	-0.79876
75.4918	-0.80095
75.9664	-0.80545
76.441	-0.80975
76.94	-0.80863
77.4119	-0.80817
77.881	-0.80895
78.361	-0.81038
78.8028	-0.81649
79.3238	-0.82229
79.7956	-0.82622
80.2702	-0.82783
80.7393	-0.82936
81.2111	-0.83442
81.6529	-0.83752
82.1193	-0.84156
82.5911	-0.84582
83.0657	-0.84679
83.5321	-0.84571
83.9739	-0.84685
84.473	-0.85228
84.9857	-0.85231
85.4521	-0.85241
85.9185	-0.85253
86.3876	-0.85259
86.8594	-0.85261
87.3313	-0.85271
87.8304	-0.85282
88.3022	-0.85294
88.7768	-0.85306
94.3042	-0.85219
94.7542	-0.84475
95.2287	-0.84383
95.7115	-0.84994
96.1533	-0.85018
96.5951	-0.84707
97.067	-0.84541
97.5361	-0.84398
98.0052	-0.84092
98.477	-0.84032
98.9161	-0.83528
99.3607	-0.83268
99.827	-0.83074
100.296	-0.82891
100.768	-0.82802
101.237	-0.82705
101.706	-0.82577
102.173	-0.8204
102.642	-0.81689
103.114	-0.81397
103.564	-0.80746
104.005	-0.80531
104.453	-0.80155
104.894	-0.79898
105.361	-0.79723
105.83	-0.79362
106.302	-0.79105
106.746	-0.78686
107.191	-0.78483
107.66	-0.78297
108.126	-0.77912
108.598	-0.77748
109.07	-0.77442
109.512	-0.77325
109.954	-0.7719
110.423	-0.77141
110.895	-0.77273
111.342	-0.77095
111.789	-0.77132
112.258	-0.77152
112.706	-0.77405
113.147	-0.77469
113.627	-0.76923
114.072	-0.76448
114.514	-0.75877
114.986	-0.74696
115.433	-0.74129
115.905	-0.73157
116.374	-0.72636
116.829	-0.72097
117.277	-0.71196
117.749	-0.70755
118.22	-0.69603
118.665	-0.69079
119.109	-0.68596
119.557	-0.67674
120.001	-0.67272
120.449	-0.66809
120.89	-0.6613
121.36	-0.65843
121.831	-0.65212
122.298	-0.64901
122.77	-0.64455
123.217	-0.63582
123.659	-0.6316
124.131	-0.62575
124.575	-0.62288
125.052	-0.6206
125.524	-0.61622
125.996	-0.61385
126.468	-0.60767
126.912	-0.60244
127.36	-0.59925
127.826	-0.59245
128.298	-0.5893
128.748	-0.58617
129.19	-0.58484
129.662	-0.58388
130.109	-0.58268
130.551	-0.58194
131.02	-0.58024
131.473	-0.5795
131.914	-0.57962
132.364	-0.57835
132.806	-0.57528
133.278	-0.57605
133.72	-0.57602
134.167	-0.57433
134.634	-0.57162
135.114	-0.56938
135.558	-0.57047
136.008	-0.56982
136.45	-0.56862
136.895	-0.56579
137.336	-0.57125
137.781	-0.58044
138.253	-0.57536
138.725	-0.57032
139.169	-0.56572
139.616	-0.56362
140.086	-0.56302
140.536	-0.56389
140.977	-0.56502
141.425	-0.56455
141.899	-0.56482
142.371	-0.56074
142.843	-0.55882
143.312	-0.55827
143.781	-0.56692
144.25	-0.56663
144.697	-0.56293
145.145	-0.56605
145.595	-0.56954
146.039	-0.57438
146.484	-0.57291
146.934	-0.57142
147.387	-0.57325
147.856	-0.57492
148.322	-0.57423
148.791	-0.57388
149.266	-0.57361
149.735	-0.57615
150.207	-0.57966
150.654	-0.58633
151.101	-0.58559
151.549	-0.59048
151.993	-0.59222
152.44	-0.58355
152.882	-0.58384
153.354	-0.58145
153.831	-0.58078
154.273	-0.58592
154.715	-0.58904
155.195	-0.59402
155.637	-0.59917
156.079	-0.59944
156.526	-0.61241
156.973	-0.60963
157.421	-0.6042
157.868	-0.59797
158.312	-0.60253
158.76	-0.60662
159.21	-0.61311
159.652	-0.61663
160.121	-0.62002
160.568	-0.61922
161.015	-0.62406
161.46	-0.63414
161.904	-0.63482
162.374	-0.63481
162.843	-0.63827
163.314	-0.63944
163.756	-0.64875
164.201	-0.65278
164.675	-0.65718
165.123	-0.66602
165.57	-0.66948
166.017	-0.67171
166.459	-0.67198
166.906	-0.67292
167.348	-0.67564
167.815	-0.67545
168.284	-0.67398
168.739	-0.67464
169.181	-0.6779
169.65	-0.68691
170.119	-0.69188
170.586	-0.7024
171.068	-0.7074
171.51	-0.71223
171.977	-0.72551
172.418	-0.73225
172.887	-0.74832
173.329	-0.75392
173.771	-0.75912
174.246	-0.76946
174.715	-0.77461
175.181	-0.78518
175.628	-0.79002
176.07	-0.79468
176.537	-0.80195
177.008	-0.80941
177.478	-0.81465
177.925	-0.81855
178.372	-0.82243
178.819	-0.82414
179.269	-0.83131
179.717	-0.83819
180.191	-0.83851
180.669	-0.83998
181.135	-0.84856
181.607	-0.84447
182.051	-0.84536
182.499	-0.84705
182.97	-0.84855
183.412	-0.85245
183.857	-0.85639
184.326	-0.85615
184.795	-0.85369
185.264	-0.84598
185.736	-0.84671
186.181	-0.85332
186.622	-0.85133
187.094	-0.8489
187.563	-0.8463
188.03	-0.84647
188.477	-0.84805
188.924	-0.84631
189.393	-0.85102
189.86	-0.84683
190.329	-0.84779
190.773	-0.85042
191.215	-0.8507
191.684	-0.84768
192.154	-0.84576
192.625	-0.84242
193.07	-0.84122
193.512	-0.83551
193.978	-0.83155
194.45	-0.8215
194.924	-0.81978
195.366	-0.83521
195.808	-0.82651
196.28	-0.81562
196.749	-0.80512
197.232	-0.80115
197.685	-0.79442
198.151	-0.78952
198.62	-0.78495
199.092	-0.78763
199.561	-0.78713
200.006	-0.77584
200.447	-0.77384
200.914	-0.77267
201.383	-0.76883
201.849	-0.7689
202.324	-0.77055
202.793	-0.75761
203.259	-0.75843
203.728	-0.76498
204.195	-0.759
204.667	-0.75771
205.136	-0.74578
205.583	-0.74518
206.028	-0.74276
206.497	-0.73603
206.941	-0.73578
207.389	-0.72773
207.833	-0.72796
208.275	-0.73208
208.744	-0.72911
209.21	-0.72215
209.682	-0.71982
210.13	-0.717
210.571	-0.71809
211.04	-0.71459
211.51	-0.71223
211.976	-0.71204
212.45	-0.71143
212.92	-0.71976
213.389	-0.71224
213.858	-0.70317
214.302	-0.69998
214.747	-0.69878
215.219	-0.69694
215.666	-0.69708
216.111	-0.69736
216.555	-0.69778
216.997	-0.69308
217.474	-0.69328
217.922	-0.69578
218.369	-0.69705
218.811	-0.69586
219.258	-0.69466
219.724	-0.69363
220.193	-0.6889
220.638	-0.6884
221.083	-0.68834
221.552	-0.68838
222.026	-0.68992
222.474	-0.69458
222.918	-0.69333
223.39	-0.69071
223.834	-0.69198
224.279	-0.69657
224.748	-0.69617
225.22	-0.68772
225.675	-0.68556
226.147	-0.68519
226.622	-0.68684
227.064	-0.68918
227.514	-0.69064
227.958	-0.69224
228.4	-0.69322
228.872	-0.69431
229.346	-0.69486
229.794	-0.6951
230.268	-0.69933
230.743	-0.70718
231.215	-0.70303
231.687	-0.69881
232.134	-0.69547
232.578	-0.69087
233.023	-0.69028
233.465	-0.69117
233.934	-0.6922
234.389	-0.6954
234.831	-0.69668
235.3	-0.70253
235.75	-0.70592
236.195	-0.71351
236.639	-0.71705
237.084	-0.72032
237.531	-0.72345
237.976	-0.72624
238.442	-0.73348
238.892	-0.73532
239.337	-0.73976
239.784	-0.74398
240.226	-0.75672
240.7	-0.75932
241.17	-0.76205
241.622	-0.76695
242.097	-0.77145
242.569	-0.77878
243.041	-0.78042
243.485	-0.79048
243.935	-0.79228
244.401	-0.79505
244.849	-0.79691
245.293	-0.80061
245.741	-0.80478
246.229	-0.8103
246.703	-0.81104
247.145	-0.80648
247.59	-0.80403
248.056	-0.80578
248.536	-0.81044
248.981	-0.8146
249.453	-0.82531
249.927	-0.82322
250.399	-0.81805
250.871	-0.8133
251.313	-0.81727
251.754	-0.81831
252.226	-0.81878
252.701	-0.82818
253.148	-0.83257
253.593	-0.82974
254.04	-0.82678
254.512	-0.83495
254.954	-0.83855
255.404	-0.83458
255.845	0.83096
256.317	-0.82431
256.762	-0.82525
257.209	-0.82592
257.656	-0.82579
258.183	-0.82389
258.652	-0.82942
259.099	-0.84567
259.544	-0.82502
260.018	-0.83197
260.466	-0.83799
260.94	-0.84054
261.417	-0.83895
261.887	-0.83861
262.356	-0.8399
263.257	-0.84212
264.37	-0.83964
265.569	-0.84347
266.357	-0.84222
267.356	-0.84253
268.257	-0.84292
269.37	-0.84964
270.569	-0.84417
271.357	-0.84422
272.002	-0.8438
272.477	-0.84335
272.943	-0.8456
273.415	-0.84721
273.887	-0.84625
274.337	-0.84806
274.779	-0.85219
275.229	-0.84326
275.671	-0.84545
276.137	-0.84752
276.609	-0.84002
277.078	-0.83288
277.522	-0.82565
277.972	-0.82185
278.417	-0.82069
278.859	-0.81405
279.331	-0.81185
279.778	-0.80999
280.225	-0.81004
280.673	-0.80762
281.123	-0.80412
281.567	-0.80011
282.012	-0.79793
282.484	-0.79099
282.928	-0.79055
283.37	-0.79255
283.817	-0.77558
284.259	-0.7727
284.731	-0.7703
285.178	-0.76749
285.625	-0.76592
286.103	-0.75249
286.553	-0.7542
287.03	-0.74722
287.496	-0.73828
287.944	-0.73637
288.391	-0.73005
288.86	-0.72359
289.307	-0.72058
289.757	-0.71311
290.205	-0.71063
290.647	-0.7041
291.113	-0.70144
291.585	-0.69572
292.054	-0.6865
292.501	-0.68404
292.943	-0.68124
293.412	-0.67912
293.868	-0.67499
294.337	-0.66322
294.806	-0.65932
295.275	-0.66228
295.744	-0.66448
296.21	-0.66184
296.685	-0.66297
297.157	-0.6649
297.623	-0.66047
298.098	-0.65467
298.542	-0.63765
299.017	-0.63462
299.486	-0.63862
299.955	-0.63195
300.427	-0.62328
300.888	-0.60197
301.357	-0.59639
301.826	-0.59458
302.295	-0.59843
302.77	-0.59437
303.239	-0.58978
303.708	-0.58846
304.155	-0.57942
304.597	-0.57395
305.069	-0.56609
305.541	-0.56382
305.988	-0.5627
306.43	-0.56193
306.899	-0.56056
307.346	-0.55909
307.793	-0.55756
308.241	-0.55669
308.683	-0.55485
309.154	-0.55432
309.621	-0.55238
310.093	-0.55158
310.545	-0.55035
311.014	-0.54807
311.489	-0.54781
311.955	-0.54699
312.43	-0.54798
312.904	-0.55161
313.354	-0.55139
313.826	-0.55071
314.295	-0.55008
314.767	-0.5503
315.242	-0.55086
315.684	-0.54994
316.128	-0.55131
316.603	-0.55426
317.05	-0.55569
317.525	-0.55841
317.999	-0.55952
318.466	-0.56542
318.948	-0.56798
319.39	-0.56642
319.837	-0.56307
320.285	-0.56455
320.757	-0.57031
321.223	-0.57024
321.665	-0.57142
322.134	-0.57522
322.578	-0.57861
323.02	-0.58309
323.492	-0.58565
323.939	-0.58792
324.384	-0.59297
324.858	-0.59571
325.303	-0.5985
325.748	-0.60705
326.214	-0.61112
326.683	-0.6161
327.152	-0.61682
327.619	-0.61982
328.066	-0.62127
328.508	-0.62258
328.979	-0.62725
329.43	-0.62985
329.871	-0.63242
330.319	-0.63879
330.763	-0.64241
331.235	-0.65057
331.682	-0.65509
332.13	-0.65971
332.574	-0.66662
333.021	-0.67081
333.469	-0.67428
333.916	-0.68068
334.363	-0.68328
334.811	-0.68967
335.266	-0.69217
335.735	-0.69568
336.21	-0.70484
336.657	-0.70894
337.104	-0.71307
337.552	-0.71292
337.993	-0.71214
338.463	-0.71042
338.94	-0.7121
339.39	-0.72556
339.856	-0.73065
340.339	-0.73552
340.813	-0.74178
341.261	-0.74825
341.733	-0.76403
342.207	-0.7696
342.679	-0.77528
343.154	-0.77716
343.595	-0.78049
344.043	-0.78869
344.512	-0.79378
344.956	-0.80238
345.401	-0.80732
345.87	-0.81232
346.32	-0.82059
346.762	-0.82228
347.212	-0.82349
347.654	-0.82912
348.126	-0.83213
348.576	-0.83669
349.02	-0.83813
349.492	-0.83998
349.934	-0.8415
350.376	-0.84158
350.845	-0.84206
351.314	-0.84281
351.786	-0.84385
352.255	-0.84498
352.707	-0.84626
353.182	-0.84608
353.654	-0.84558
354.104	-0.8468
354.551	-0.84677
355.02	-0.84685
356.845	-0.84696
357.314	-0.84698
357.786	-0.84699
358.255	-0.847
358.707	-0.84707
359.182	-0.84745
359.654	-0.84763
360.02	-0.84761

## Sheet: Figure 5c
the type of illumination		RCP-405 nm		LCP-405nm 0V
s	Time (s)	Photocurrent density (nA/cm2)	Time (s)	Photocurrent density (nA/cm2)					channels between neighboring electrodes areas of 0.148 cm2
	0.0005783	-0.5494	0.00558	-0.69903
	0.3266	-0.55016	0.3306	-0.69742
	0.65562	-0.55129	0.66162	-0.69575
	0.98063	-0.5522	0.98564	-0.69499
	1.31065	-0.55328	1.30965	-0.69479
	1.63567	-0.55424	1.62967	-0.69494
	1.96569	-0.5548	1.95369	-0.69536
	2.27971	-0.55582	2.28171	-0.69615
	2.61073	-0.55499	2.60873	-0.69681
	2.93275	-0.55426	2.93675	-0.69776
	3.24576	-0.55458	3.25877	-0.69896
	3.55778	-0.55441	3.58879	-0.70036
	3.8878	-0.55387	3.93681	-0.70176
	4.21182	-0.5529	4.27482	-0.70247
	4.53884	-0.55224	4.58884	-0.70344
	4.86686	-0.55202	4.92986	-0.70396
	5.17987	-0.55236	5.24788	-0.70373
	5.50589	-0.55289	5.5679	-0.70309
	5.83391	-0.55282	5.90192	-0.70308
	6.14593	-0.55212	6.22694	-0.70282
	6.45795	-0.55248	6.56896	-0.70295
	6.77097	-0.55235	6.89597	-0.70294
	7.09798	-0.55204	7.22399	-0.70306
	7.441	-0.55087	7.56801	-0.7034
	7.75502	-0.55073	7.90903	-0.70289
	8.08004	-0.54945	8.22405	-0.7025
	8.39206	-0.5484	8.54907	-0.70221
	8.72208	-0.54692	8.87609	-0.70207
	9.0651	-0.54726	9.20411	-0.7018
	9.39312	-0.54747	9.53613	-0.70159
	9.71713	-0.54719	9.86514	-0.70162
	10.0451	-0.54625	10.1862	-0.70185
	10.3732	-0.54597	10.5132	-0.70192
	10.7182	-0.54592	10.8262	-0.70215
	11.0432	-0.54546	11.1542	-0.70298
	11.3562	-0.54523	11.4822	-0.70323
	11.6702	-0.54568	11.8113	-0.70378
	11.9973	-0.54628	12.1393	-0.70474
	12.3233	-0.54691	12.4633	-0.70543
	12.6353	-0.5473	12.7753	-0.70582
	12.9623	-0.54764	13.1043	-0.70604
	13.2923	-0.54821	13.4304	-0.70697
	13.6204	-0.54858	13.7434	-0.70805
	13.9474	-0.54838	14.0724	-0.70927
	14.2594	-0.54729	14.3984	-0.71062
	14.5874	-0.54632	14.7274	-0.7121
	14.9134	-0.54527	15.0564	-0.71367
	15.2415	-0.54447	15.3865	-0.71532
	15.5685	-0.54403	15.7085	-0.71703
